# Supplementary material for: Multi-Omics Analysis Reveals Aberrant Gut-Metabolome-Immune Network in Schizophrenia
Source: Front Immunol. 2022 Mar 3;13:812293. doi: 10.3389/fimmu.2022.812293 (PMC8927969; doi:10.3389/fimmu.2022.812293)
Supplement: Supplementary file 8 [file DataSheet_1.xlsx]

## Sheet: Supplementary Table 1
Supplementary Table 1. Clinical characteristic of the schizophrenic patients and healthy controls
Characteristics	HC	SCZ	P-value
sample size (n)	57	63	—
Age, years#	35(25-40)	29(25-32)	0.000514928
Male*	14(24.6)	34(53.9)	0.001
BMI, kg/m2#	22.0(19.9-24.7)	21.5(19.8-24.2)	0.718228
Education, years#	9(9-15)	9(9-12)	0.167808
Duration of illness, months#	NA	36(24-60)	—
Staple food structure*			0.839
flour	24(42.1)	30(47.6)
rice	21(36.8)	23(36.5)
coarse food grain	2(3.5)	1(1.6)
rice,flour,coarse food grain	10(17.5)	9(14.3)
Frequency of eating vegetables*			0.299
hardly	1(1.8)	5(7.9)
twice or three times a week	15(26.3)	16(25.4)
often	41(71.9)	42(66.7)
Frequency of eating ivestock meat*			0.265
hardly	23(40.4)	34(54.0)
twice or three times a week	22(38.6)	21(33.3)
often	12(21.0)	8(12.7)
Frequency of eating poultry*			0.204
hardly	34(59.6)	47(74.6)
twice or three times a week	16(28.1)	12(19.0)
often	7(12.3)	4(6.4)
Frequency of eating nutrient supplements*			0.41
hardly	50(87.7)	58(92.1)
twice or three times a week	5(8.8)	2(3.2)
often	2(3.5)	3(4.7)
Frequency of drinking yogurt or probiotic drinks*			0.85
every day	2(3.5)	3(4.8)
often	28(49.1)	28(44.4)
hardly	27(47.4)	32(50.8)
Defecation frequency*			0.051
> 2 times/day	2(3.5)	1(1.6)
1-2 times/day	40(70.2)	32(50.8)
< 1 times/day	15(26.3)	30(47.6)
Fecal character*			0.066
hard stool	11(19.3)	22(34.9)
soft stool	39(68.4)	30(47.6)
not formed stool	7(12.3)	11(17.5)
IL-1β, pg/ml#	1.9(0.1-6.2)	2.0(0.2-10.7)	0.351
IL-4, pg/ml#	1.5(1.5-5.3)	3.2(1.5-14.5)	0.09
IL-6, pg/ml#	1.8(0.3-5.5)	3.1(0.5-15.9)	0.063
CCL2, pg/ml#	332.7(264.9-387.1)	377.9(280.7-500.7)	0.044
TNF-α, pg/ml#	2.4(1.3-3.9)	3.3(1.2-4.9)	0.203
IFN-γ, pg/ml#	0.015(0.015-2.215)	3.6(0.015-14.305)	<0.001
Continuous, normally distributed variables were analysed by independent Student’s t-test. Continuous, non-normally distributed variables were analysed by MannWhitney U test. Categorical variables were compared by the χ2 test.
* n (%)
# Median (IQR)

## Sheet: Supplementary Table 2
Supplementary Table 2. 133 differentially abundant (DA) metabolites between the two groups
metabolite	HMDB	gut	has	schizophrenia (previously reported metabolites)	Super.Class	Class	Sub.Class	Ion mode	VIP	P-VALUE	Q-VALUE	FOLD CHANGE	LOG_FOLDCHANGE	Metabotype
Cholic acid	HMDB0000619	Y	Y		Lipids and lipid-like molecules	Steroids and steroid derivatives	Bile acids, alcohols and derivatives	NEG	2.74971	2.39168e-13	5.89434e-12	0.396632	-1.33413	M10
PE(P-18:1(11Z)/22:5(4Z,7Z,10Z,13Z,16Z))	HMDB0011425		Y		Lipids and lipid-like molecules	Glycerophospholipids	Glycerophosphoethanolamines	POS	2.69511	8.1043e-18	1.38846e-15	0.556671	-0.845102	M14
PE(20:4(8Z,11Z,14Z,17Z)/P-18:1(11Z))	HMDB0009446	Y	Y		Lipids and lipid-like molecules	Glycerophospholipids	Glycerophosphoethanolamines	POS	2.6328	3.89731e-15	2.44078e-13	0.582422	-0.779864	M14
PE(22:6(4Z,7Z,10Z,13Z,16Z,19Z)/P-16:0)	HMDB0009708	Y	Y		Lipids and lipid-like molecules	Glycerophospholipids	Glycerophosphoethanolamines	POS	2.622	1.00037e-14	5.15463e-13	0.641628	-0.640191	M14
PC(P-18:1(11Z)/22:5(4Z,7Z,10Z,13Z,16Z))	HMDB0011293		Y		Lipids and lipid-like molecules	Glycerophospholipids	Glycerophosphocholines	POS	2.61473	2.03135e-19	6.76903e-17	0.666006	-0.586394	M12
PE(22:6(4Z,7Z,10Z,13Z,16Z,19Z)/P-18:1(11Z))	HMDB0009710	Y	Y		Lipids and lipid-like molecules	Glycerophospholipids	Glycerophosphoethanolamines	POS	2.61292	3.76044e-21	2.19289e-18	0.551358	-0.858939	M14
PC(20:5(5Z,8Z,11Z,14Z,17Z)/P-18:1(11Z))	HMDB0008523	Y	Y		Lipids and lipid-like molecules	Glycerophospholipids	Glycerophosphocholines	POS	2.58511	2.99757e-17	3.68006e-15	0.569896	-0.811229	M12
PC(20:5(5Z,8Z,11Z,14Z,17Z)/P-18:0)	HMDB0008522	Y	Y		Lipids and lipid-like molecules	Glycerophospholipids	Glycerophosphocholines	POS	2.45634	3.09306e-14	1.26229e-12	0.704311	-0.505715	M12
Prostaglandin A2	HMDB0002752		Y		Lipids and lipid-like molecules	Fatty Acyls	Fatty acids and conjugates	NEG	2.4269	5.34344e-10	4.38876e-09	0.24427	-2.03345	M14
PE(P-18:0/20:4(8Z,11Z,14Z,17Z))	HMDB0011386		Y		Lipids and lipid-like molecules	Glycerophospholipids	Glycerophosphoethanolamines	POS	2.40908	1.06452e-11	1.40734e-10	0.528539	-0.919918	M14
PE(P-18:1(11Z)/18:2(9Z,12Z))	HMDB0011409		Y		Lipids and lipid-like molecules	Glycerophospholipids	Glycerophosphoethanolamines	POS	2.40093	4.04368e-13	8.96e-12	0.542876	-0.881305	M14
PC(P-18:1(11Z)/22:6(4Z,7Z,10Z,13Z,16Z,19Z))	HMDB0011295		Y		Lipids and lipid-like molecules	Glycerophospholipids	Glycerophosphocholines	POS	2.40033	3.97946e-14	1.5135e-12	0.602929	-0.72994	M12
PE(20:5(5Z,8Z,11Z,14Z,17Z)/P-18:0)	HMDB0009478	Y	Y		Lipids and lipid-like molecules	Glycerophospholipids	Glycerophosphoethanolamines	POS	2.39443	2.75656e-09	1.91152e-08	0.482279	-1.05206	M14
3-Hydroxycapric acid	HMDB0002203		Y		Organic acids and derivatives	Hydroxy acids and derivatives	Medium-chain hydroxy acids and derivatives	NEG	2.39041	4.22383e-08	2.2872e-07	0.561468	-0.832724	M18
PC(16:1(9Z)/P-18:1(11Z))	HMDB0008029	Y	Y		Lipids and lipid-like molecules	Glycerophospholipids	Glycerophosphocholines	POS	2.38866	6.78353e-13	1.3332e-11	0.605428	-0.723972	M13
PE(P-18:1(11Z)/18:3(6Z,9Z,12Z))	HMDB0011410		Y		Lipids and lipid-like molecules	Glycerophospholipids	Glycerophosphoethanolamines	POS	2.37201	1.40384e-10	1.38168e-09	0.5209	-0.940921	M14
PC(18:1(9Z)/P-18:1(11Z))	HMDB0008128	Y	Y		Lipids and lipid-like molecules	Glycerophospholipids	Glycerophosphocholines	POS	2.32117	1.35828e-13	3.68432e-12	0.659365	-0.60085	M13
8,9-DiHETrE	HMDB0002311		Y		Lipids and lipid-like molecules	Fatty Acyls	Eicosanoids	NEG	2.30838	2.44609e-10	2.25525e-09	0.495171	-1.014	M10
PE(P-18:1(9Z)/20:4(5Z,8Z,11Z,14Z))	HMDB0011451		Y		Lipids and lipid-like molecules	Glycerophospholipids	Glycerophosphoethanolamines	POS	2.25787	6.28133e-08	3.26841e-07	0.603338	-0.728962	M14
trans-2-Octenoic acid	HMDB0001568		Y		Lipids and lipid-like molecules	Fatty Acyls	Fatty acids and conjugates	NEG	2.2436	0.000691914	0.00124113	0.419156	-1.25444	M14
3-Carboxy-4-methyl-5-propyl-2-furanpropionic acid	HMDB0061112		Y		Lipids and lipid-like molecules	Fatty Acyls	Fatty acids and conjugates	NEG	2.21035	5.15374e-05	0.000132647	0.223518	-2.16154	M14
2-Hydroxyvaleric acid	HMDB0001863		Y		Lipids and lipid-like molecules	Fatty Acyls	Fatty acids and conjugates	NEG	2.20092	3.94564e-06	1.35696e-05	2.20764	1.1425	M4
PE(P-18:1(9Z)/18:1(9Z))	HMDB0011441		Y		Lipids and lipid-like molecules	Glycerophospholipids	Glycerophosphoethanolamines	POS	2.17617	1.34759e-11	1.69913e-10	0.520841	-0.941086	M14
4,8 Dimethylnonanoyl carnitine	HMDB0006202		Y		Lipids and lipid-like molecules	Fatty Acyls	Fatty acid esters	POS	2.17557	7.5625e-08	3.85871e-07	0.333144	-1.58578	M16
PC(P-18:1(9Z)/16:0)	HMDB0011305		Y		Lipids and lipid-like molecules	Glycerophospholipids	Glycerophosphocholines	POS	2.17408	1.13833e-09	8.71167e-09	0.64432	-0.63415	M13
Benzoyl glucuronide (Benzoic acid)	HMDB0010324		Y		Organic oxygen compounds	Organooxygen compounds	Carbohydrates and carbohydrate conjugates	POS	2.15797	1.24621e-05	3.81646e-05	0.247142	-2.01659	M14
Alpha-dimorphecolic acid	HMDB0004670		Y		Lipids and lipid-like molecules	Fatty Acyls	Lineolic acids and derivatives	NEG	2.10795	4.41814e-13	9.57082e-12	0.565903	-0.821373	M11
DG(15:0/18:4(6Z,9Z,12Z,15Z)/0:0)	HMDB0007077		Y		Lipids and lipid-like molecules	Glycerolipids	Diradylglycerols	POS	2.08884	1.27541e-06	5.00472e-06	0.490583	-1.02743	M11
PE(P-18:1(9Z)/20:3(5Z,8Z,11Z))	HMDB0011449		Y		Lipids and lipid-like molecules	Glycerophospholipids	Glycerophosphoethanolamines	POS	2.0625	7.30718e-10	5.84165e-09	0.621171	-0.686937	M14
PC(22:5(4Z,7Z,10Z,13Z,16Z)/P-18:0)	HMDB0008686	Y	Y		Lipids and lipid-like molecules	Glycerophospholipids	Glycerophosphocholines	POS	2.05337	2.87395e-10	2.59008e-09	0.783896	-0.351265	M12
9-HODE	HMDB0010223		Y		Lipids and lipid-like molecules	Fatty Acyls	Lineolic acids and derivatives	POS	2.05329	3.44999e-07	1.52795e-06	0.470468	-1.08783	M11
L-Acetylcarnitine	HMDB0000201	Y	Y		Lipids and lipid-like molecules	Fatty Acyls	Fatty acid esters	POS	2.04317	1.06509e-08	6.62088e-08	0.734682	-0.444808	M16
1-Methylhypoxanthine	HMDB0013141		Y		Organoheterocyclic compounds	Imidazopyrimidines	Purines and purine derivatives	POS	2.0183	8.31353e-09	5.26127e-08	1.33383	0.41557	M6
12-Hydroxydodecanoic acid	HMDB0002059		Y		Organic acids and derivatives	Hydroxy acids and derivatives	Medium-chain hydroxy acids and derivatives	NEG	2.01361	4.30559e-07	1.87265e-06	0.59158	-0.757356	M18
beta-Alanine	HMDB0000056	Y	Y		Organic acids and derivatives	Carboxylic acids and derivatives	Amino acids, peptides, and analogues	POS	1.98213	2.17045e-07	1.00253e-06	1.25051	0.322522	M5
PC(18:1(11Z)/14:0)	HMDB0008064	Y	Y		Lipids and lipid-like molecules	Glycerophospholipids	Glycerophosphocholines	POS	1.9568	1.70815e-06	6.47987e-06	1.62049	0.696434	M2
(10E,12Z)-(9S)-9-Hydroperoxyoctadeca-10,12-dienoic acid	HMDB0062434		Y		Lipids and lipid-like molecules	Fatty Acyls	Lineolic acids and derivatives	NEG	1.93366	2.49961e-06	9.00782e-06	0.625881	-0.676039	M10
D-Proline	HMDB0003411	Y	Y		Organic acids and derivatives	Carboxylic acids and derivatives	Amino acids, peptides, and analogues	POS	1.9277	4.93146e-06	1.6608e-05	1.31675	0.396987	M3
DG(15:0/18:3(6Z,9Z,12Z)/0:0)	HMDB0007075		Y		Lipids and lipid-like molecules	Glycerolipids	Diradylglycerols	POS	1.91936	1.07931e-06	4.30232e-06	0.486846	-1.03846	M11
PC(20:4(8Z,11Z,14Z,17Z)/P-18:0)	HMDB0008489	Y	Y		Lipids and lipid-like molecules	Glycerophospholipids	Glycerophosphocholines	POS	1.91197	6.65603e-09	4.27984e-08	0.753929	-0.407499	M12
Threonic acid	HMDB0000943		Y		Organic oxygen compounds	Organooxygen compounds	Carbohydrates and carbohydrate conjugates	NEG	1.86462	5.13805e-07	2.19981e-06	1.40083	0.486279	M5
Asymmetric dimethylarginine	HMDB0001539		Y		Organic acids and derivatives	Carboxylic acids and derivatives	Amino acids, peptides, and analogues	POS	1.85306	1.58537e-07	7.58275e-07	1.24286	0.313661	M5
7-Methylinosine	HMDB0003950		Y		Nucleosides, nucleotides, and analogues	Purine nucleosides		POS	1.85253	8.31056e-08	4.21182e-07	1.42465	0.510607	M6
L-Proline	HMDB0000162	Y	Y		Organic acids and derivatives	Carboxylic acids and derivatives	Amino acids, peptides, and analogues	NEG	1.84341	5.1452e-05	0.00013246	1.37752	0.462071	M3
Allantoin	HMDB0000462	Y	Y	Y	Organoheterocyclic compounds	Azoles	Imidazoles	NEG	1.82029	1.02793e-05	3.19942e-05	1.62128	0.697132	M4
Undecylenic acid	HMDB0033724		Y		Lipids and lipid-like molecules	Fatty Acyls	Fatty acids and conjugates	NEG	1.81632	2.04213e-06	7.55648e-06	0.486707	-1.03887	M16
Phenylalanyl-Tryptophan	HMDB0029006		Y		Organic acids and derivatives	Carboxylic acids and derivatives	Amino acids, peptides, and analogues	POS	1.80372	9.60048e-10	7.48712e-09	0.637261	-0.650044	M14
N1-Methyl-4-pyridone-3-carboxamide	HMDB0004194		Y		Organoheterocyclic compounds	Pyridines and derivatives	Pyridinecarboxylic acids and derivatives	POS	1.78229	0.000329769	0.000657644	0.633337	-0.658955	M14
Leucinic acid	HMDB0000665		Y		Lipids and lipid-like molecules	Fatty Acyls	Fatty acids and conjugates	NEG	1.76489	6.37788e-06	2.08698e-05	1.85381	0.890493	M4
Alpha-Linolenic acid	HMDB0001388	Y	Y		Lipids and lipid-like molecules	Fatty Acyls	Lineolic acids and derivatives	NEG	1.76089	1.69689e-05	5.04123e-05	0.594532	-0.750174	M17
PC(16:1(9Z)/14:0)	HMDB0007998	Y	Y		Lipids and lipid-like molecules	Glycerophospholipids	Glycerophosphocholines	POS	1.76018	3.26859e-06	1.14561e-05	2.45444	1.2954	M2
LysoPC(22:4(7Z,10Z,13Z,16Z))	HMDB0010401	Y	Y		Lipids and lipid-like molecules	Glycerophospholipids	Glycerophosphocholines	POS	1.76014	1.69572e-07	8.04434e-07	1.4425	0.528575	M2
7-Ketocholesterol	HMDB0000501		Y		Lipids and lipid-like molecules	Steroids and steroid derivatives	Cholestane steroids	NEG	1.75562	1.7572e-05	5.19959e-05	0.65404	-0.61255
Prolylhydroxyproline	HMDB0006695		Y		Organic acids and derivatives	Carboxylic acids and derivatives	Amino acids, peptides, and analogues	POS	1.75458	7.8101e-07	3.20817e-06	1.64713	0.719954	M4
(R)-3-Hydroxy-tetradecanoic acid	HMDB0010731		Y		Lipids and lipid-like molecules	Fatty Acyls	Fatty acids and conjugates	NEG	1.75046	1.89704e-06	7.09341e-06	0.586335	-0.770203	M18
Dodecanoylcarnitine	HMDB0002250		Y		Lipids and lipid-like molecules	Fatty Acyls	Fatty acid esters	POS	1.74708	0.000360853	0.000710903	0.545462	-0.874448	M16
Asparaginyl-Valine	HMDB0028744		Y		Organic acids and derivatives	Carboxylic acids and derivatives	Amino acids, peptides, and analogues	POS	1.74517	8.31324e-08	4.21309e-07	0.479771	-1.05958	M8
Resolvin D2	HMDB0002294		Y		Lipids and lipid-like molecules	Fatty Acyls	Fatty acids and conjugates	NEG	1.73477	2.49061e-08	1.40664e-07	0.63939	-0.645231	M17
L-Norleucine	HMDB0001645		Y		Organic acids and derivatives	Carboxylic acids and derivatives	Amino acids, peptides, and analogues	NEG	1.70559	3.56806e-06	1.24008e-05	1.17251	0.229606	M3
1-Methylnicotinamide	HMDB0000699		Y		Organoheterocyclic compounds	Pyridines and derivatives	Pyridinecarboxylic acids and derivatives	POS	1.64193	0.000156739	0.00034666	0.610548	-0.711822	M14
2,6 Dimethylheptanoyl carnitine	HMDB0006320		Y		Lipids and lipid-like molecules	Fatty Acyls	Fatty acid esters	POS	1.62356	4.66768e-08	2.50557e-07	0.431696	-1.21191	M16
5-Methylcytidine	HMDB0000982		Y		Nucleosides, nucleotides, and analogues	Pyrimidine nucleosides		NEG	1.62163	2.43729e-06	8.81383e-06	0.455466	-1.13458	M8
N-Acetyl-L-phenylalanine	HMDB0000512		Y		Organic acids and derivatives	Carboxylic acids and derivatives	Amino acids, peptides, and analogues	NEG	1.59557	6.0362e-07	2.54151e-06	0.775329	-0.36712	M11
D-Mannose	HMDB0000169	Y	Y		Organic oxygen compounds	Organooxygen compounds	Carbohydrates and carbohydrate conjugates	NEG	1.58476	0.000292944	0.000592847	0.83443	-0.261137	M9
LysoPE(16:0/0:0)	HMDB0011503		Y		Lipids and lipid-like molecules	Glycerophospholipids	Glycerophosphoethanolamines	POS	1.5643	4.95613e-05	0.000128301	1.41506	0.500866	M2
cis-5-Tetradecenoylcarnitine	HMDB0002014		Y		Lipids and lipid-like molecules	Fatty Acyls	Fatty acid esters	POS	1.54942	0.0191278	0.0196941	0.657639	-0.604633	M16
3-Amino-2-piperidone	HMDB0000323	Y	Y		Organic acids and derivatives	Carboxylic acids and derivatives	Amino acids, peptides, and analogues	POS	1.54667	0.000144174	0.000322748	1.30008	0.378604	M6
Methylmalonic acid	HMDB0000202	Y	Y		Organic acids and derivatives	Carboxylic acids and derivatives	Dicarboxylic acids and derivatives	NEG	1.54164	2.54563e-05	7.19705e-05	1.45821	0.544202	M1
Isohyodeoxycholic acid	HMDB0000664		Y		Lipids and lipid-like molecules	Steroids and steroid derivatives	Bile acids, alcohols and derivatives	NEG	1.51677	0.000364182	0.000716531	0.70537	-0.503549	M10
PC(22:4(7Z,10Z,13Z,16Z)/P-18:0)	HMDB0008653	Y	Y		Lipids and lipid-like molecules	Glycerophospholipids	Glycerophosphocholines	POS	1.50533	7.1642e-05	0.000175826	0.848945	-0.236256	M12
Phytosphingosine	HMDB0004610	Y	Y		Organic nitrogen compounds	Organonitrogen compounds	Amines	POS	1.49979	0.0348781	0.0328809	0.456141	-1.13245	M14
(9xi,10xi,12xi)-9,10-Dihydroxy-12-octadecenoic acid	HMDB0031679		Y		Lipids and lipid-like molecules	Fatty Acyls	Fatty acids and conjugates	NEG	1.48572	0.000552939	0.00102585	0.771155	-0.374908	M15
Decanoylcarnitine	HMDB0000651		Y		Lipids and lipid-like molecules	Fatty Acyls	Fatty acid esters	POS	1.45353	0.0192375	0.0197884	0.597668	-0.742583	M16
PC(20:5(5Z,8Z,11Z,14Z,17Z)/20:2(11Z,14Z))	HMDB0008506	Y	Y		Lipids and lipid-like molecules	Glycerophospholipids	Glycerophosphocholines	POS	1.44592	7.08994e-07	2.94149e-06	0.757233	-0.401191	M12
PC(20:1(11Z)/20:4(5Z,8Z,11Z,14Z))	HMDB0008312	Y	Y		Lipids and lipid-like molecules	Glycerophospholipids	Glycerophosphocholines	POS	1.44348	0.000437652	0.000840661	1.25802	0.331152	M2
PC(20:2(11Z,14Z)/14:0)	HMDB0008328	Y	Y		Lipids and lipid-like molecules	Glycerophospholipids	Glycerophosphocholines	POS	1.44139	0.000241057	0.000500189	0.8558	-0.224655	M13
9,10-DHOME	HMDB0004704		Y		Lipids and lipid-like molecules	Fatty Acyls	Fatty acids and conjugates	NEG	1.42441	0.00196625	0.00296407	0.820075	-0.286173	M15
Hydroxyisocaproic acid	HMDB0000746	Y	Y		Lipids and lipid-like molecules	Fatty Acyls	Fatty acids and conjugates	NEG	1.42086	1.94697e-08	1.13564e-07	2.16293	1.11298	M4
Ecgonine	HMDB0006548		Y		Alkaloids and derivatives	Tropane alkaloids		POS	1.41998	0.0160455	0.0169737	0.541097	-0.886041	M12
Hepoxilin B3	HMDB0004690		Y		Lipids and lipid-like molecules	Fatty Acyls	Eicosanoids	NEG	1.41324	0.0169618	0.0177979	0.578059	-0.790711	M10
N-Acetyl-L-methionine	HMDB0011745		Y		Organic acids and derivatives	Carboxylic acids and derivatives	Amino acids, peptides, and analogues	NEG	1.40504	0.00101057	0.00170736	0.721628	-0.470673	M8
L-Gulonolactone	HMDB0003466	Y	Y		Organoheterocyclic compounds	Lactones	Gamma butyrolactones	NEG	1.39982	0.000325086	0.000649508	0.792765	-0.335035	M9
myo-Inositol	HMDB0000211	Y	Y	Y	Organic oxygen compounds	Organooxygen compounds	Alcohols and polyols	POS	1.39034	9.53294e-05	0.000225844	0.859855	-0.217835	M9
9,10-Epoxyoctadecenoic acid	HMDB0004701	Y	Y		Lipids and lipid-like molecules	Fatty Acyls	Fatty acids and conjugates	NEG	1.38002	0.0387005	0.0358815	0.836018	-0.258394	M15
Deoxyribose 1-phosphate	HMDB0001351	Y	Y		Organic oxygen compounds	Organooxygen compounds	Carbohydrates and carbohydrate conjugates	NEG	1.37494	0.0010379	0.00174676	0.805176	-0.312624	M9
L-Phenylalanine	HMDB0000159	Y	Y	Y	Organic acids and derivatives	Carboxylic acids and derivatives	Amino acids, peptides, and analogues	POS	1.34963	0.000178518	0.000387593	1.11416	0.15596	M3
Eicosadienoic acid	HMDB0005060		Y		Lipids and lipid-like molecules	Fatty Acyls	Fatty acids and conjugates	NEG	1.34645	0.00831825	0.00968976	0.739196	-0.435972	M17
Aspartylphenylalanine	HMDB0000706		Y		Organic acids and derivatives	Carboxylic acids and derivatives	Amino acids, peptides, and analogues	POS	1.34399	7.81046e-06	2.4957e-05	0.595816	-0.747061	M8
Pseudouridine	HMDB0000767	Y	Y		Nucleosides, nucleotides, and analogues	Nucleoside and nucleotide analogues		NEG	1.31328	0.000380285	0.000743545	1.10323	0.141731	M6
3,3,5-triiodo-L-thyronine-beta-D-glucuronoside	HMDB0062203		Y		Organic acids and derivatives	Carboxylic acids and derivatives	Amino acids, peptides, and analogues	POS	1.31018	0.00254899	0.0036848	1.1486	0.199871	M3
3-Dehydroxycarnitine	HMDB0006831		Y		Lipids and lipid-like molecules	Fatty Acyls	Fatty acids and conjugates	POS	1.30889	0.00401186	0.0053391	0.297041	-1.75126	M14
Glycerophosphocholine	HMDB0000086	Y	Y		Lipids and lipid-like molecules	Glycerophospholipids	Glycerophosphocholines	POS	1.29941	0.000249372	0.000515297	2.1107	1.07772	M1
LysoPC(20:3(5Z,8Z,11Z))	HMDB0010393	Y	Y		Lipids and lipid-like molecules	Glycerophospholipids	Glycerophosphocholines	POS	1.28584	0.000488421	0.0009238	1.17485	0.232481	M2
Cytidine	HMDB0000089	Y	Y		Nucleosides, nucleotides, and analogues	Pyrimidine nucleosides		NEG	1.26309	0.000169889	0.000371556	1.91786	0.939495	M1
L-Serine	HMDB0000187	Y	Y	Y	Organic acids and derivatives	Carboxylic acids and derivatives	Amino acids, peptides, and analogues	NEG	1.25784	0.000407527	0.000790092	1.27018	0.345037	M5
L-Glutamic acid	HMDB0000148	Y	Y	Y	Organic acids and derivatives	Carboxylic acids and derivatives	Amino acids, peptides, and analogues	POS	1.25683	0.000247081	0.000511147	1.43716	0.523223	M1
Taurine	HMDB0000251	Y	Y	Y	Organic acids and derivatives	Organic sulfonic acids and derivatives	Organosulfonic acids and derivatives	NEG	1.2561	0.000842411	0.001464	0.91497	-0.128203	M12
LysoPC(22:1(13Z))	HMDB0010399	Y	Y		Lipids and lipid-like molecules	Glycerophospholipids	Glycerophosphocholines	POS	1.25341	0.0200903	0.0205142	0.448567	-1.15661	M12
Carnosine	HMDB0000033		Y		Organic acids and derivatives	Peptidomimetics	Hybrid peptides	POS	1.2366	0.00794352	0.0093317	2.4963	1.31979	M1
LysoPC(16:1(9Z)/0:0)	HMDB0010383	Y	Y		Lipids and lipid-like molecules	Glycerophospholipids	Glycerophosphocholines	POS	1.23041	0.00455515	0.00591952	1.20912	0.273956	M2
PC(18:0/P-16:0)	HMDB0008060	Y	Y		Lipids and lipid-like molecules	Glycerophospholipids	Glycerophosphocholines	POS	1.22719	0.000357031	0.000704425	0.770642	-0.375867	M13
2-Pyrrolidineacetic acid	HMDB0029444		Y		Organoheterocyclic compounds	Pyrrolidines		POS	1.2268	0.00862208	0.00998651	0.696848	-0.521084	M7
3-Aminobutanoic acid	HMDB0031654		Y		Organic acids and derivatives	Carboxylic acids and derivatives	Amino acids, peptides, and analogues	POS	1.21661	0.00258188	0.00372373	1.38395	0.468789	M6
5,6-DHET	HMDB0002343		Y		Lipids and lipid-like molecules	Fatty Acyls	Eicosanoids	NEG	1.20586	0.00241832	0.00352832	0.467198	-1.09789	M10
LysoPE(18:3(6Z,9Z,12Z)/0:0)	HMDB0011508		Y		Lipids and lipid-like molecules	Glycerophospholipids	Glycerophosphoethanolamines	POS	1.2055	0.0011094	0.00184857	1.41979	0.505677	M2
PC(14:0/14:0)	HMDB0007866	Y	Y		Lipids and lipid-like molecules	Glycerophospholipids	Glycerophosphocholines	POS	1.20249	0.0061483	0.00753573	1.94954	0.963135	M2
Betaine	HMDB0000043	Y	Y	Y	Organic acids and derivatives	Carboxylic acids and derivatives	Amino acids, peptides, and analogues	NEG	1.19641	0.0022385	0.00330817	1.10936	0.149722	M3
PC(20:4(8Z,11Z,14Z,17Z)/20:3(5Z,8Z,11Z))	HMDB0008474	Y	Y		Lipids and lipid-like molecules	Glycerophospholipids	Glycerophosphocholines	POS	1.19403	7.34942e-06	2.36339e-05	0.791265	-0.337768	M12
p-Hydroxymandelic acid	HMDB0000822	Y			Benzenoids	Phenols	1-hydroxy-2-unsubstituted benzenoids	NEG	1.18965	0.00655646	0.00795208	0.495032	-1.01441	M11
Perillic acid	HMDB0004586	Y	Y	Y	Lipids and lipid-like molecules	Prenol lipids	Monoterpenoids	NEG	1.18642	0.000956445	0.00162864	0.461556	-1.11542	M9
Rhamnose	HMDB0000849	Y	Y		Organic oxygen compounds	Organooxygen compounds	Carbohydrates and carbohydrate conjugates	NEG	1.17519	7.84497e-05	0.000190503	1.29842	0.376757	M4
L-Asparagine	HMDB0000168	Y	Y		Organic acids and derivatives	Carboxylic acids and derivatives	Amino acids, peptides, and analogues	POS	1.17366	0.00150743	0.00238598	1.24222	0.312915	M5
Oleic acid	HMDB0000207	Y	Y	Y	Lipids and lipid-like molecules	Fatty Acyls	Fatty acids and conjugates	NEG	1.17041	0.0443735	0.0401565	0.819382	-0.287391	M17
SM(d16:1/24:1(15Z))	HMDB0011694		Y		Lipids and lipid-like molecules	Sphingolipids	Phosphosphingolipids	POS	1.16895	0.000276334	0.000563439	0.816017	-0.293329	M14
7-Dehydrocholesterol	HMDB0000032	Y	Y		Lipids and lipid-like molecules	Steroids and steroid derivatives	Cholestane steroids	POS	1.16288	0.00124493	0.00203666	1.19573	0.257894	M10
Valyl-Lysine	HMDB0029132		Y		Organic acids and derivatives	Carboxylic acids and derivatives	Amino acids, peptides, and analogues	POS	1.16267	0.000147893	0.000329764	1.31256	0.39238	M1
LysoPC(18:2(9Z,12Z))	HMDB0010386	Y	Y	Y	Lipids and lipid-like molecules	Glycerophospholipids	Glycerophosphocholines	POS	1.16211	0.00802417	0.00940926	0.850581	-0.233479	M13
1-Methylguanosine	HMDB0001563	Y	Y		Nucleosides, nucleotides, and analogues	Purine nucleosides		POS	1.14588	0.0026627	0.00381865	1.17709	0.235223
PC(22:5(7Z,10Z,13Z,16Z,19Z)/20:4(5Z,8Z,11Z,14Z))	HMDB0008706	Y	Y		Lipids and lipid-like molecules	Glycerophospholipids	Glycerophosphocholines	POS	1.14181	0.00727391	0.00867667	1.17089	0.227602	M2
Glycyl-Valine	HMDB0028854		Y		Organic acids and derivatives	Carboxylic acids and derivatives	Amino acids, peptides, and analogues	POS	1.13583	0.000151759	0.000337084	0.657498	-0.604943
PI(18:1(11Z)/18:1(11Z))	HMDB0009824		Y		Lipids and lipid-like molecules	Glycerophospholipids	Glycerophosphoinositols	POS	1.1152	0.000180884	0.000391951	0.803021	-0.31649	M7
Theophylline	HMDB0001889	Y			Organoheterocyclic compounds	Imidazopyrimidines	Purines and purine derivatives	NEG	1.11426	0.0429924	0.0391347	0.364652	-1.45541	M14
Linoleyl carnitine	HMDB0006469		Y		Lipids and lipid-like molecules	Fatty Acyls	Fatty acid esters	POS	1.10349	0.00683528	0.00823656	0.84772	-0.238341	M16
SM(d17:1/24:1(15Z))	HMDB0011696		Y		Lipids and lipid-like molecules	Sphingolipids	Phosphosphingolipids	POS	1.10249	0.000258509	0.000531757	0.829343	-0.269959	M14
PI(18:1(9Z)/18:1(9Z))	HMDB0009837		Y		Lipids and lipid-like molecules	Glycerophospholipids	Glycerophosphoinositols	POS	1.08041	0.000273267	0.000558028	0.812539	-0.299491	M7
Tryptophan			Y	Y	Organic acids and derivatives	Carboxylic acids and derivatives	Amino acids, peptides, and analogues	POS	1.06188	0.00517731	0.00655154	1.17062	0.227272	M3
Inosine	HMDB0000195	Y	Y		Nucleosides, nucleotides, and analogues	Purine nucleosides		POS	1.03807	0.023193	0.023221	0.535888	-0.899996	M8
3-Methylguanine	HMDB0001566		Y		Organoheterocyclic compounds	Imidazopyrimidines	Purines and purine derivatives	POS	1.03394	0.0129387	0.014125	1.09669	0.133158	M6
Pyrrolidonecarboxylic acid	HMDB0000805		Y	Y	Organic acids and derivatives	Carboxylic acids and derivatives	Amino acids, peptides, and analogues	POS	1.03063	0.00690746	0.0083096	1.19287	0.254434	M5
Arachidonic acid	HMDB0001043	Y	Y	Y	Lipids and lipid-like molecules	Fatty Acyls	Fatty acids and conjugates	NEG	1.02109	0.0485129	0.0431489	0.840473	-0.250726	M17
benzene-1,2,4-triol	HMDB0124831	Y	Y		Benzenoids	Benzene and substituted derivatives	Phenols and derivatives	NEG	1.01007	0.0252303	0.0249618	0.285023	-1.81085
LysoPE(0:0/22:0)	HMDB0011490		Y		Lipids and lipid-like molecules	Glycerophospholipids	Glycerophosphoethanolamines	POS	1.00978	0.00127617	0.00207946	0.806134	-0.310909
5-Aminopentanal	HMDB0012815	Y	Y		Organic oxygen compounds	Organooxygen compounds	Carbonyl compounds	POS	1.00915	0.0008855	0.00152545	1.22642	0.294454	M5

## Sheet: Supplementary Table 3
Supplementary Table 3. The composition of the 18 fasting serum metabolite clusters making up the SCZ-enriched and HC-enriched metabotypes in 120 subjects
	Metabotype	N	Description	Example metabolite
SCZ enriched metabotype	M1	6	Carboxylic acids and derivatives	Methylmalonic acid
	M2	10	LysoPC & PC	LysoPC(16:1(9Z)/0:0)
	M3	7	Amino acids	Tryptophan
	M4	6	Fatty acids and conjugates	Leucinic acid
	M5	7	Amino acids	L-Serine
	M6	6	Purines and purine derivatives	3-Methylguanine
HC enriched metabotype	M7	3	Glycerophosphoinositols	PI(18:1(11Z)/18:1(11Z))
	M8	5	peptides, and analogues	Asparaginyl-Valine
	M9	5	Carbohydrates and carbohydrate conjugates	D-Mannose
	M10	7	Fatty Acyls & Steroids	Hepoxilin B3, Cholic acid
	M11	6	Fatty Acyls & Glycerolipids	Alpha-dimorphecolic acid
	M12	12	LysoPC & PC	PC(20:4(8Z,11Z,14Z,17Z)/20:3(5Z,8Z,11Z))
	M13	6	LysoPC & PC	PC(18:0/P-16:0)
	M14	23	PE & Pyridinecarboxylic acids and derivatives	1-Methylnicotinamide, PE(P-18:1(11Z)/18:2(9Z,12Z))
	M15	3	Fatty acids and conjugates	9,10-Epoxyoctadecenoic acid
	M16	8	Fatty acid esters	2,6 Dimethylheptanoyl carnitine
	M17	5	Fatty acids and conjugates	Oleic acid
	M18	3	Medium-chain hydroxy acids and derivatives	3-Hydroxycapric acid

## Sheet: Supplementary Table 4
Supplementary Table 4. Differences of bacteria at phylum level between the two groups
Phylum	HC	SCZ	Z	P-value
Actinobacteria	0.0047±0.006	0.0142±0.027	-2.956	0.003
Bacteroidetes	0.6986±0.176	0.5649±0.174	-3.913	<0.001
Euryarchaeota	0.0003±0.002	0.0002±0.001	-1.267	0.205
Firmicutes	0.2599±0.167	0.3507±0.163	-3.382	0.001
Fusobacteria	0.0021±0.015	0.0011±0.004	-0.456	0.648
Lentisphaerae	0.0003±0.001	0.0002±0.001	-1.247	0.212
Proteobacteria	0.0276±0.027	0.0313±0.047	-0.134	0.893
Synergistetes	0.0277±0.026	0.0313±0.047	-0.134	0.893
Verrucomicrobia	0.0016±0.008	0.0036±0.012	-1.153	0.249
Unclassified	0.0005±0.001	0.0093±0.026	-2.301	0.021
All bacteria were represented as mean±SD and analyzed by MannWhitney U test.

## Sheet: Supplementary Table 5
Supplementary Table 4. Significantly differentially enriched mOTUs between SCZ patients and healthy controls
mOTU	Phylum	Class	Order	Family	Genus	SpeciesCluster	Mean rank		Enrichment(0:HC;1:SCZ)	Mean abundance	Mean abundance		P-value (Wilcoxon rank-sum test)	P-value (Semi-partial kendall correlation test)	CAG
							HC	SCZ			HC	SCZ
Enterobacter hormaechei/cloacae	Proteobacteria	Gammaproteobacteria	Enterobacteriales	Enterobacteriaceae	Enterobacter	Enterobacter hormaechei/cloacae	68.66	53.12	0 > 1	0.000202153	0.000370057	5.02401e-05	0.006	0.00203716	CAG1
Haemophilus haemolyticus	Proteobacteria	Gammaproteobacteria	Pasteurellales	Pasteurellaceae	Haemophilus	Haemophilus haemolyticus	55.44	65.08	1 > 0	7.00502e-05	3.97558e-05	9.74594e-05	0.049	0.0465165	CAG1
Klebsiella variicola/pneumoniae	Proteobacteria	Gammaproteobacteria	Enterobacteriales	Enterobacteriaceae	Klebsiella	Klebsiella variicola/pneumoniae	67.1	54.53	0 > 1	0.00109128	0.00112502	0.00106076	0.04	0.0091834	CAG1
Lactococcus lactis	Firmicutes	Bacilli	Lactobacillales	Streptococcaceae	Lactococcus	Lactococcus lactis	67.93	53.78	0 > 1	2.77901e-05	4.71353e-05	1.02873e-05	0.001	5.08785e-05	CAG1
Streptococcus salivarius	Firmicutes	Bacilli	Lactobacillales	Streptococcaceae	Streptococcus	Streptococcus salivarius	68.31	53.44	0 > 1	0.000840417	0.00140388	0.000330618	0.019	0.0185222	CAG1
Streptococcus thermophilus	Firmicutes	Bacilli	Lactobacillales	Streptococcaceae	Streptococcus	Streptococcus thermophilus	66.77	54.83	0 > 1	0.000253969	0.00043082	9.39605e-05	0.033	0.0225714	CAG1
Erysipelotrichaceae bacterium 3_1_53	Firmicutes	Erysipelotrichi	Erysipelotrichales	Erysipelotrichaceae	undef	unnamed Erysipelotrichaceae bacterium 3_1_53	56.45	64.17	1 > 0	9.37596e-06	1.29474e-06	1.66875e-05	0.02	4.86722e-05	CAG10
Erysipelotrichaceae bacterium 5_2_54FAA	Firmicutes	Erysipelotrichi	Erysipelotrichales	Erysipelotrichaceae		Erysipelotrichaceae bacterium 5_2_54FAA	53.42	66.9	1 > 0	0.000111375	7e-07	0.000211509	0	1.08614e-06	CAG10
mOTU-701	Firmicutes	Clostridia	Clostridiales	NA	NA	NA	54.53	65.9	1 > 0	3.77969e-05	1.70469e-06	7.04518e-05	0.001	8.09463e-05	CAG10
mOTU-786	Firmicutes	Clostridia	NA	NA	NA	NA	55.46	65.06	1 > 0	4.75789e-05	2.99416e-06	8.79174e-05	0.011	0.00082699	CAG10
Anaerotruncus colihominis	Firmicutes	Clostridia	Clostridiales	Ruminococcaceae	Anaerotruncus	Anaerotruncus colihominis	54.12	66.27	1 > 0	0.000100293	4.458e-05	0.0001507	0.032	0.00537896	CAG11
Bacteroides stercoris	Bacteroidetes	Bacteroidia	Bacteroidales	Bacteroidaceae	Bacteroides	Bacteroides stercoris	53.75	66.6	1 > 0	0.0393005	0.0270756	0.0503611	0.043	0.0833406	CAG11
Clostridium sp. HGF2	Firmicutes	Clostridia	Clostridiales	Clostridiaceae	Clostridium	Clostridium sp. HGF2	52.65	67.6	1 > 0	0.000130322	4.40531e-05	0.000208375	0.011	0.00987962	CAG11
Clostridium symbiosum	Firmicutes	Clostridia	Clostridiales	Clostridiaceae	Clostridium	Clostridium symbiosum	53.4	66.92	1 > 0	0.000245364	0.000115943	0.00036246	0.025	0.00193776	CAG11
Eggerthella lenta	Actinobacteria	Actinobacteria (class)	Coriobacteriales	Coriobacteriaceae	Eggerthella	Eggerthella lenta	52.91	67.37	1 > 0	0.000216993	7.84163e-05	0.000342372	0.021	0.012931	CAG11
Parabacteroides distasonis	Bacteroidetes	Bacteroidia	Bacteroidales	Porphyromonadaceae	Parabacteroides	Parabacteroides distasonis	53.56	66.78	1 > 0	0.0101844	0.00759045	0.0125313	0.038	0.0211534	CAG11
Parabacteroides merdae	Bacteroidetes	Bacteroidia	Bacteroidales	Porphyromonadaceae	Parabacteroides	Parabacteroides merdae	52.51	67.73	1 > 0	0.00782825	0.00728962	0.00831558	0.017	0.0391595	CAG11
mOTU-145	Firmicutes	Clostridia	Clostridiales	NA	NA	NA	63.89	57.44	0 > 1	0.000421252	0.000783197	9.37774e-05	0.034	0.019449	CAG12
mOTU-218	Firmicutes	NA	NA	NA	NA	NA	63.92	57.4	0 > 1	0.000292915	0.000589365	2.4698e-05	0.033	0.0348776	CAG12
Prevotella bivia	Bacteroidetes	Bacteroidia	Bacteroidales	Prevotellaceae	Prevotella	Prevotella bivia	69	52.81	0 > 1	3.20454e-05	6.50377e-05	2.19524e-06	0	8.01245e-05	CAG2
Prevotella copri	Bacteroidetes	Bacteroidia	Bacteroidales	Prevotellaceae	Prevotella	Prevotella copri	70.98	51.02	0 > 1	0.00666194	0.0109466	0.00278539	0.001	7.01931e-06	CAG2
Prevotella timonensis	Bacteroidetes	Bacteroidia	Bacteroidales	Prevotellaceae	Prevotella	Prevotella timonensis	65.42	56.05	0 > 1	9.06161e-05	0.000182586	7.40516e-06	0.018	0.05022	CAG2
Dialister invisus	Firmicutes	Negativicutes	Selenomonadales	Veillonellaceae	Dialister	Dialister invisus	57.51	63.21	1 > 0	0.000252682	1.43286e-06	0.000480003	0.038	0.00817919	CAG3
mOTU-230	Bacteroidetes	NA	NA	NA	NA	NA	57.07	63.6	1 > 0	0.000894016	0.000127283	0.00158773	0.024	0.0230354	CAG3
mOTU-240	Firmicutes	Clostridia	NA	NA	NA	NA	57	63.67	1 > 0	0.000724891	0	0.00138074	0.01	0.00403013	CAG3
Butyrate-producing bacterium SS3/4	Firmicutes	Clostridia	Clostridiales			butyrate-producing bacterium SS3/4	53.41	66.91	1 > 0	0.00116091	0.000907833	0.00138988	0.034	0.00849658	CAG4
mOTU-349	Firmicutes	Clostridia	Clostridiales	NA	NA	NA	53.4	66.92	1 > 0	0.00270572	0.00258935	0.002811	0.033	0.0269796	CAG4
mOTU-551	Firmicutes	Clostridia	Clostridiales	NA	NA	NA	52.19	68.02	1 > 0	0.00378073	0.00289281	0.00458408	0.013	0.00355267	CAG4
mOTU-115	Firmicutes	Clostridia	Clostridiales	NA	NA	NA	71.26	50.76	0 > 1	0.0133695	0.0191287	0.00815871	0.001	0.00115681	CAG5
mOTU-490	Firmicutes	Erysipelotrichi	Erysipelotrichales	Erysipelotrichaceae	Coprobacillus	NA	53.47	66.86	1 > 0	0.00180722	0.00139451	0.00218062	0.035	0.0103416	CAG5
mOTU-552	Firmicutes	Clostridia	Clostridiales	NA	NA	NA	53.96	66.42	1 > 0	0.000871857	0.000419021	0.00128157	0.049	0.0386041	CAG5
mOTU-588	Firmicutes	Clostridia	Clostridiales	Ruminococcaceae	Ruminococcus	NA	52.04	68.15	1 > 0	0.000842873	0.000498495	0.00115445	0.011	0.00577286	CAG5
Ruminococcus sp. 5_1_39BFAA	Firmicutes	Clostridia	Clostridiales	Ruminococcaceae	Ruminococcus	Ruminococcus sp. 5_1_39BFAA	51.21	68.9	1 > 0	0.00443219	0.00255806	0.00612783	0.005	0.00199172	CAG5
[Ruminococcus] torques	Firmicutes	Clostridia	Clostridiales	Lachnospiraceae	Blautia	[Ruminococcus] torques	49.43	70.52	1 > 0	0.00308548	0.00112772	0.00485679	0.001	0.000823252	CAG6
Dorea formicigenerans	Firmicutes	Clostridia	Clostridiales	Lachnospiraceae	Dorea	Dorea formicigenerans	48.82	71.06	1 > 0	0.000657356	0.000328724	0.00095469	0	0.000216804	CAG6
Dorea longicatena	Firmicutes	Clostridia	Clostridiales	Lachnospiraceae	Dorea	Dorea longicatena	49.93	70.06	1 > 0	0.000671947	0.000459856	0.000863839	0.002	0.0134882	CAG6
Collinsella aerofaciens	Actinobacteria	Actinobacteria (class)	Coriobacteriales	Coriobacteriaceae	Collinsella	Collinsella aerofaciens	50.96	69.13	1 > 0	0.00135124	0.000459269	0.00215825	0.004	0.00394819	CAG7
Coprococcus catus	Firmicutes	Clostridia	Clostridiales	Lachnospiraceae	Coprococcus	Coprococcus catus	50.23	69.79	1 > 0	0.00041224	0.000165603	0.000635389	0.002	0.00162353	CAG7
Coprococcus comes	Firmicutes	Clostridia	Clostridiales	Lachnospiraceae	Coprococcus	Coprococcus comes	53.56	66.78	1 > 0	0.000636386	0.000520897	0.000740877	0.036	0.120253	CAG7
mOTU-391	Firmicutes	Clostridia	Clostridiales	Ruminococcaceae	Subdoligranulum	Subdoligranulum variabile	52.26	67.95	1 > 0	0.00403742	0.00272477	0.00522506	0.013	0.00278551	CAG7
[Clostridium] bartlettii	Firmicutes	Clostridia	Clostridiales	Peptostreptococcaceae	undef	[Clostridium] bartlettii	50.32	69.71	1 > 0	0.00053053	0.000303145	0.00073626	0.002	0.00287493	CAG8
Actinomyces viscosus	Actinobacteria	Actinobacteria (class)	Actinomycetales	Actinomycetaceae	Actinomyces	Actinomyces viscosus	53.48	66.85	1 > 0	9.66746e-06	1.64035e-06	1.69301e-05	0.001	1.16978e-05	CAG8
Turicibacter sanguinis	Firmicutes	Erysipelotrichi	Erysipelotrichales	Erysipelotrichaceae	Turicibacter	Turicibacter sanguinis	51.86	68.32	1 > 0	9.23664e-05	1.44702e-05	0.000162844	0	0.000333376	CAG8
Bacteroides caccae	Bacteroidetes	Bacteroidia	Bacteroidales	Bacteroidaceae	Bacteroides	Bacteroides caccae	51.44	68.7	1 > 0	0.00727044	0.00510273	0.00923171	0.007	0.00595856	CAG9
Eubacterium siraeum	Firmicutes	Clostridia	Clostridiales	Eubacteriaceae	Eubacterium	Eubacterium siraeum	54.47	65.95	1 > 0	0.00135761	0.000215584	0.00239087	0.023	0.0194076	CAG9
Holdemania filiformis	Firmicutes	Erysipelotrichi	Erysipelotrichales	Erysipelotrichaceae	Holdemania	Holdemania filiformis	49	70.9	1 > 0	0.000183199	8.43389e-05	0.000272644	0	1.54328e-05	CAG9
mOTU-495	Bacteroidetes	Bacteroidia	Bacteroidales	NA	NA	NA	55.11	65.38	1 > 0	0.000324033	0.000102843	0.000524158	0.042	0.0170153	CAG9
mOTU-696	Firmicutes	Clostridia	Clostridiales	NA	NA	NA	53.73	66.63	1 > 0	0.000146496	6.12648e-05	0.00022361	0.014	0.00116588	CAG9
mOTU-703	Actinobacteria	Actinobacteria	Coriobacteriales	Coriobacteriaceae	NA	NA	55.18	65.32	1 > 0	2.26579e-05	2.96051e-05	1.63723e-05	0.012	0.0144871	CAG9
Odoribacter splanchnicus	Bacteroidetes	Bacteroidia	Bacteroidales	Porphyromonadaceae	Odoribacter	Odoribacter splanchnicus	50.54	69.51	1 > 0	0.00294959	0.00216795	0.0036568	0.003	0.000173284	CAG9
[Ruminococcus] gnavus	Firmicutes	Clostridia	Clostridiales	Lachnospiraceae	undef	[Ruminococcus] gnavus	56.28	64.32	1 >= 0	0.00374551	0.00236734	0.00499242	0.199
[Ruminococcus] obeum	Firmicutes	Clostridia	Clostridiales	Lachnospiraceae	Blautia	[Ruminococcus] obeum	54.19	66.21	1 >= 0	0.000497023	0.000363907	0.000617462	0.059
Actinomyces odontolyticus	Actinobacteria	Actinobacteria (class)	Actinomycetales	Actinomycetaceae	Actinomyces	Actinomyces odontolyticus	57.96	62.79	1 >= 0	2.49657e-05	1.86867e-05	3.06467e-05	0.344
Aggregatibacter segnis	Proteobacteria	Gammaproteobacteria	Pasteurellales	Pasteurellaceae	Aggregatibacter	Aggregatibacter segnis	62.17	58.99	0 >= 1	3.08124e-05	3.93884e-05	2.30532e-05	0.459
Akkermansia muciniphila	Verrucomicrobia	Verrucomicrobiae	Verrucomicrobiales	Verrucomicrobiaceae	Akkermansia	Akkermansia muciniphila	56.8	63.85	1 >= 0	0.0020946	0.00149516	0.00263694	0.193
Alistipes putredinis	Bacteroidetes	Bacteroidia	Bacteroidales	Rikenellaceae	Alistipes	Alistipes putredinis	56.82	63.83	1 >= 0	0.0156733	0.0147979	0.0164653	0.27
Alistipes shahii	Bacteroidetes	Bacteroidia	Bacteroidales	Rikenellaceae	Alistipes	Alistipes shahii	57.11	63.57	1 >= 0	0.00431358	0.00427706	0.00434661	0.308
Alistipes sp. HGB5	Bacteroidetes	Bacteroidia	Bacteroidales	Rikenellaceae	Alistipes	Alistipes sp. HGB5	62.42	58.76	0 >= 1	0.00242786	0.00426042	0.000769829	0.549
Alkaliphilus oremlandii	Firmicutes	Clostridia	Clostridiales	Clostridiaceae	Alkaliphilus	Alkaliphilus oremlandii	59.14	61.73	1 >= 0	8.71382e-06	5.95961e-06	1.12057e-05	0.372
Anaerostipes caccae	Firmicutes	Clostridia	Clostridiales	Lachnospiraceae	Anaerostipes	Anaerostipes caccae	56.76	63.88	1 >= 0	4.00365e-05	7.40038e-06	6.95645e-05	0.058
Bacillus anthracis/cereus/thuringiensis	Firmicutes	Bacilli	Bacillales	Bacillaceae	Bacillus	Bacillus anthracis/cereus/thuringiensis	60.81	60.22	0 >= 1	2.97884e-05	2.98204e-05	2.97595e-05	0.882
Bacteroides clarus	Bacteroidetes	Bacteroidia	Bacteroidales	Bacteroidaceae	Bacteroides	Bacteroides clarus	59.28	61.6	1 >= 0	0.000227159	6.89233e-05	0.000370325	0.649
Bacteroides coprocola	Bacteroidetes	Bacteroidia	Bacteroidales	Bacteroidaceae	Bacteroides	Bacteroides coprocola	64.61	56.78	0 >= 1	0.0284717	0.0244309	0.0321277	0.2
Bacteroides coprophilus	Bacteroidetes	Bacteroidia	Bacteroidales	Bacteroidaceae	Bacteroides	Bacteroides coprophilus	63.95	57.38	0 >= 1	0.00122353	0.00192632	0.000587678	0.08
Bacteroides dorei/vulgatus	Bacteroidetes	Bacteroidia	Bacteroidales	Bacteroidaceae	Bacteroides	Bacteroides dorei/vulgatus	59.51	61.4	1 >= 0	0.101852	0.107419	0.0968157	0.767
Bacteroides eggerthii	Bacteroidetes	Bacteroidia	Bacteroidales	Bacteroidaceae	Bacteroides	Bacteroides eggerthii	64.46	56.92	0 >= 1	0.00189514	0.00284519	0.00103558	0.173
Bacteroides finegoldii	Bacteroidetes	Bacteroidia	Bacteroidales	Bacteroidaceae	Bacteroides	Bacteroides finegoldii	66.59	54.99	0 >= 1	0.00179783	0.00270937	0.000973109	0.059
Bacteroides fragilis	Bacteroidetes	Bacteroidia	Bacteroidales	Bacteroidaceae	Bacteroides	Bacteroides fragilis	61.18	59.88	0 >= 1	0.00900044	0.0143851	0.00412858	0.837
Bacteroides intestinalis	Bacteroidetes	Bacteroidia	Bacteroidales	Bacteroidaceae	Bacteroides	Bacteroides intestinalis	62.29	58.88	0 >= 1	0.00121583	0.00169906	0.000778617	0.557
Bacteroides ovatus	Bacteroidetes	Bacteroidia	Bacteroidales	Bacteroidaceae	Bacteroides	Bacteroides ovatus	57.51	63.21	1 >= 0	0.014557	0.0147141	0.0144148	0.37
Bacteroides plebeius	Bacteroidetes	Bacteroidia	Bacteroidales	Bacteroidaceae	Bacteroides	Bacteroides plebeius	62.04	59.11	0 >= 1	0.0721494	0.0918045	0.0543662	0.642
Bacteroides thetaiotaomicron	Bacteroidetes	Bacteroidia	Bacteroidales	Bacteroidaceae	Bacteroides	Bacteroides thetaiotaomicron	55.32	65.19	1 >= 0	0.00696381	0.00638501	0.00748749	0.12
Bacteroides uniformis	Bacteroidetes	Bacteroidia	Bacteroidales	Bacteroidaceae	Bacteroides	Bacteroides uniformis	59.02	61.84	1 >= 0	0.0410329	0.045249	0.0372182	0.657
Bacteroides xylanisolvens	Bacteroidetes	Bacteroidia	Bacteroidales	Bacteroidaceae	Bacteroides	Bacteroides xylanisolvens	61.79	59.33	0 >= 1	0.0128118	0.0131298	0.0125241	0.699
Bifidobacterium adolescentis	Actinobacteria	Actinobacteria (class)	Bifidobacteriales	Bifidobacteriaceae	Bifidobacterium	Bifidobacterium adolescentis	60.96	60.08	0 >= 1	0.00260447	0.00151681	0.00358854	0.887
Bifidobacterium angulatum	Actinobacteria	Actinobacteria (class)	Bifidobacteriales	Bifidobacteriaceae	Bifidobacterium	Bifidobacterium angulatum	58.74	62.1	1 >= 0	7.62056e-05	3.05583e-05	0.000117505	0.343
Bifidobacterium bifidum	Actinobacteria	Actinobacteria (class)	Bifidobacteriales	Bifidobacteriaceae	Bifidobacterium	Bifidobacterium bifidum	58.49	62.32	1 >= 0	0.000473872	0.000250183	0.000676258	0.499
Bifidobacterium catenulatum-Bifidobacterium pseudocatenulatum complex	Actinobacteria	Actinobacteria (class)	Bifidobacteriales	Bifidobacteriaceae	Bifidobacterium	Bifidobacterium catenulatum-Bifidobacterium pseudocatenulatum complex	54.35	66.06	1 >= 0	0.0030328	0.00122592	0.00466759	0.065
Bifidobacterium dentium	Actinobacteria	Actinobacteria (class)	Bifidobacteriales	Bifidobacteriaceae	Bifidobacterium	Bifidobacterium dentium	58.86	61.98	1 >= 0	3.32661e-05	3.20272e-05	3.4387e-05	0.467
Bifidobacterium longum	Actinobacteria	Actinobacteria (class)	Bifidobacteriales	Bifidobacteriaceae	Bifidobacterium	Bifidobacterium longum	55.7	64.84	1 >= 0	0.00182505	0.00109921	0.00248178	0.151
Bilophila wadsworthia	Proteobacteria	Deltaproteobacteria	Desulfovibrionales	Desulfovibrionaceae	Bilophila	Bilophila wadsworthia	58.93	61.92	1 >= 0	0.00127981	0.00122412	0.0013302	0.638
Blautia hansenii	Firmicutes	Clostridia	Clostridiales	Lachnospiraceae	undef	Blautia hansenii	62.21	58.95	0 >= 1	6.58649e-05	0.000119331	1.74908e-05	0.139
Butyrate-producing bacterium	Firmicutes	Clostridia	Clostridiales	Lachnospiraceae	undef	butyrate-producing bacterium	65.7	55.79	0 >= 1	0.00324966	0.00483401	0.00181621	0.119
Campylobacter concisus	Proteobacteria	Epsilonproteobacteria	Campylobacterales	Campylobacteraceae	Campylobacter	Campylobacter concisus	59.18	61.7	1 >= 0	1.60963e-05	1.83759e-05	1.40339e-05	0.428
Capnocytophaga sp. oral taxon 329	Bacteroidetes	Flavobacteriia	Flavobacteriales	Flavobacteriaceae	Capnocytophaga	Capnocytophaga sp. oral taxon 329	60.73	60.29	0 >= 1	0.00154786	0.00142854	0.00165581	0.94
Citrobacter sp. 30_2	Proteobacteria	Gammaproteobacteria	Enterobacteriales	Enterobacteriaceae	Citrobacter	unnamed Citrobacter sp. 30_2	60.86	60.17	0 >= 1	0.000608876	0.0012058	6.88023e-05	0.9
Citrobacter youngae	Proteobacteria	Gammaproteobacteria	Enterobacteriales	Enterobacteriaceae	Citrobacter	Citrobacter youngae	60.09	60.87	1 >= 0	4.47354e-05	8.26284e-05	1.04512e-05	0.834
Clostridiales bacterium 1_7_47FAA	Firmicutes	Clostridia	Clostridiales	undef	undef	unnamed Clostridiales bacterium 1_7_47FAA	58.58	62.24	1 >= 0	6.23168e-05	4.73328e-05	7.58737e-05	0.518
Clostridium bolteae	Firmicutes	Clostridia	Clostridiales	Clostridiaceae	Clostridium	Clostridium bolteae	61.12	59.94	0 >= 1	0.00095548	0.000881467	0.00102244	0.851
Clostridium leptum	Firmicutes	Clostridia	Clostridiales	Clostridiaceae	Clostridium	Clostridium leptum	61.86	59.27	0 >= 1	0.00015801	0.000271599	5.52392e-05	0.656
Clostridium perfringens	Firmicutes	Clostridia	Clostridiales	Clostridiaceae	Clostridium	Clostridium perfringens	61.75	59.37	0 >= 1	4.88099e-05	6.07882e-05	3.79725e-05	0.617
Clostridium ramosum	Firmicutes	Erysipelotrichi	Erysipelotrichales	Erysipelotrichaceae	Coprobacillus	Clostridium ramosum	59.19	61.68	1 >= 0	0.000301552	8.2405e-05	0.000499827	0.619
Clostridium scindens	Firmicutes	Clostridia	Clostridiales	Lachnospiraceae	undef	Clostridium scindens	59.39	61.51	1 >= 0	2.84464e-05	1.41142e-05	4.14136e-05	0.638
Clostridium sp. L2-50	Firmicutes	Clostridia	Clostridiales	Clostridiaceae	Clostridium	Clostridium sp. L2-50	63.18	58.08	0 >= 1	0.00109393	0.00082427	0.0013379	0.368
Clostridium spiroforme	Firmicutes	Erysipelotrichi	Erysipelotrichales	Erysipelotrichaceae	undef	Clostridium spiroforme	60.6	60.41	0 >= 1	1.52133e-05	5.05909e-06	2.44004e-05	0.952
Coprobacillus sp. 29_1	Firmicutes	Erysipelotrichi	Erysipelotrichales	Erysipelotrichaceae	Coprobacillus	Coprobacillus sp. 29_1	61.15	59.91	0 >= 1	0.000545267	9.43336e-05	0.000953254	0.814
Coprococcus eutactus	Firmicutes	Clostridia	Clostridiales	Lachnospiraceae	Coprococcus	Coprococcus eutactus	61.81	59.32	0 >= 1	0.00164391	0.000749734	0.00245292	0.648
Cronobacter sakazakii/turicensis	Proteobacteria	Gammaproteobacteria	Enterobacteriales	Enterobacteriaceae	Cronobacter	Cronobacter sakazakii/turicensis	59.77	61.16	1 >= 0	1.45111e-05	1.3672e-05	1.52703e-05	0.675
Desulfovibrio piger	Proteobacteria	Deltaproteobacteria	Desulfovibrionales	Desulfovibrionaceae	Desulfovibrio	Desulfovibrio piger	58.47	62.33	1 >= 0	0.000149611	6.28053e-06	0.000279291	0.205
Dialister invisus	Firmicutes	Negativicutes	Selenomonadales	Veillonellaceae	Dialister	Dialister invisus	65.09	56.35	0 >= 1	0.0012708	0.0019678	0.000640183	0.116
Enterobacter aerogenes	Proteobacteria	Gammaproteobacteria	Enterobacteriales	Enterobacteriaceae	Enterobacter	Enterobacter aerogenes	60.33	60.65	1 >= 0	2.1887e-05	3.68819e-05	8.32011e-06	0.921
Enterobacter asburiae	Proteobacteria	Gammaproteobacteria	Enterobacteriales	Enterobacteriaceae	Enterobacter	Enterobacter asburiae	62.8	58.42	0 >= 1	1.87481e-05	3.13638e-05	7.33389e-06	0.111
Enterobacter cancerogenus	Proteobacteria	Gammaproteobacteria	Enterobacteriales	Enterobacteriaceae	Enterobacter	Enterobacter cancerogenus	63.46	57.83	0 >= 1	1.78764e-05	3.62188e-05	1.28095e-06	0.053
Enterobacter cloacae	Proteobacteria	Gammaproteobacteria	Enterobacteriales	Enterobacteriaceae	Enterobacter	Enterobacter cloacae	65.27	56.18	0 >= 1	0.000111144	0.000194028	3.61543e-05	0.083
Enterococcus faecalis	Firmicutes	Bacilli	Lactobacillales	Enterococcaceae	Enterococcus	Enterococcus faecium	60.65	60.37	0 >= 1	2.96947e-06	2.55965e-06	3.34025e-06	0.906
Enterococcus faecium	Firmicutes	Bacilli	Lactobacillales	Enterococcaceae	Enterococcus	Enterococcus gallinarum	61.37	59.71	0 >= 1	5.66319e-05	7.69276e-05	3.82692e-05	0.7
Escherichia coli	Proteobacteria	Gammaproteobacteria	Enterobacteriales	Enterobacteriaceae	Escherichia	Escherichia coli	57.98	62.78	1 >= 0	0.0130372	0.0106352	0.0152104	0.451
Eubacterium biforme	Firmicutes	Erysipelotrichi	Erysipelotrichales	Erysipelotrichaceae	undef	Eubacterium biforme	60.51	60.49	0 >= 1	0.000420107	0.000481359	0.000364688	0.997
Eubacterium eligens	Firmicutes	Clostridia	Clostridiales	Eubacteriaceae	Eubacterium	Eubacterium eligens	63.47	57.81	0 >= 1	0.00928482	0.0102355	0.00842471	0.371
Eubacterium hallii	Firmicutes	Clostridia	Clostridiales	Eubacteriaceae	Eubacterium	Eubacterium hallii	55.77	64.78	1 >= 0	0.0010219	0.000888495	0.0011426	0.157
Eubacterium rectale	Firmicutes	Clostridia	Clostridiales	Eubacteriaceae	Eubacterium	Eubacterium rectale	56.93	63.73	1 >= 0	0.0202209	0.0168381	0.0232815	0.285
Eubacterium ventriosum	Firmicutes	Clostridia	Clostridiales	Eubacteriaceae	Eubacterium	Eubacterium ventriosum	58.87	61.98	1 >= 0	0.00140498	0.00195531	0.000907065	0.621
Faecalibacterium prausnitzii	Firmicutes	Clostridia	Clostridiales	Ruminococcaceae	Faecalibacterium	Faecalibacterium prausnitzii	64.56	56.83	0 >= 1	0.0220904	0.0220777	0.0221019	0.224
Fusobacterium mortiferum	Fusobacteria	Fusobacteriia	Fusobacteriales	Fusobacteriaceae	Fusobacterium	Fusobacterium mortiferum	58.68	62.14	1 >= 0	0.00143255	0.00199348	0.000925049	0.256
Fusobacterium periodonticum	Fusobacteria	Fusobacteriia	Fusobacteriales	Fusobacteriaceae	Fusobacterium	Fusobacterium periodonticum	61.37	59.71	0 >= 1	3.52684e-05	4.73638e-05	2.43249e-05	0.735
Fusobacterium ulcerans	Fusobacteria	Fusobacteriia	Fusobacteriales	Fusobacteriaceae	Fusobacterium	Fusobacterium ulcerans	60.33	60.65	1 >= 0	2.36428e-05	2.99063e-05	1.79758e-05	0.921
Fusobacterium varium	Fusobacteria	Fusobacteriia	Fusobacteriales	Fusobacteriaceae	Fusobacterium	Fusobacterium varium	60.71	60.31	0 >= 1	9.7039e-05	1.45366e-05	0.000171684	0.884
Gemella sanguinis	Firmicutes	Bacilli	Bacillales	undef	Gemella	Gemella sanguinis	63.91	57.41	0 >= 1	1.98494e-05	2.45223e-05	1.56216e-05	0.203
Granulicatella adiacens	Firmicutes	Bacilli	Lactobacillales	Carnobacteriaceae	Granulicatella	Granulicatella adiacens	58.82	62.02	1 >= 0	1.58697e-05	1.37431e-05	1.77938e-05	0.47
Haemophilus influenzae	Proteobacteria	Gammaproteobacteria	Pasteurellales	Pasteurellaceae	Haemophilus	Haemophilus influenzae	57.82	62.93	1 >= 0	0.000143966	0.000111764	0.000173102	0.33
Haemophilus parainfluenzae	Proteobacteria	Gammaproteobacteria	Pasteurellales	Pasteurellaceae	Haemophilus	Haemophilus parainfluenzae	60.95	60.1	0 >= 1	0.0011362	0.00088394	0.00136443	0.893
Haemophilus pittmaniae	Proteobacteria	Gammaproteobacteria	Pasteurellales	Pasteurellaceae	Haemophilus	Haemophilus pittmaniae	58.21	62.57	1 >= 0	0.000121897	6.02534e-05	0.000177669	0.318
Klebsiella oxytoca	Proteobacteria	Gammaproteobacteria	Enterobacteriales	Enterobacteriaceae	Klebsiella	Klebsiella oxytoca	62	59.14	0 >= 1	0.000109341	0.000180101	4.53211e-05	0.559
Lachnospiraceae bacterium 1_4_56FAA	Firmicutes	Clostridia	Clostridiales	Lachnospiraceae		Lachnospiraceae bacterium 1_4_56FAA	56.95	63.71	1 >= 0	0.000172185	6.41525e-05	0.000269929	0.227
Lachnospiraceae bacterium 3_1_57FAA_CT1	Firmicutes	Clostridia	Clostridiales	Lachnospiraceae		Lachnospiraceae bacterium 3_1_57FAA_CT1	55.05	65.43	1 >= 0	0.000474346	4.99589e-05	0.000858315	0.064
Lactobacillus crispatus	Firmicutes	Bacilli	Lactobacillales	Lactobacillaceae	Lactobacillus	Lactobacillus crispatus	59.12	61.75	1 >= 0	9.27452e-06	3.27556e-06	1.47021e-05	0.366
Lactobacillus delbrueckii	Firmicutes	Bacilli	Lactobacillales	Lactobacillaceae	Lactobacillus	Lactobacillus delbrueckii	61.79	59.33	0 >= 1	8.67594e-06	1.4462e-05	3.44095e-06	0.372
Lactobacillus fermentum	Firmicutes	Bacilli	Lactobacillales	Lactobacillaceae	Lactobacillus	Lactobacillus fermentum	58.4	62.4	1 >= 0	1.53966e-05	1.7292e-05	1.36818e-05	0.3
Lactobacillus gasseri	Firmicutes	Bacilli	Lactobacillales	Lactobacillaceae	Lactobacillus	Lactobacillus gasseri	60.09	60.87	1 >= 0	5.69544e-06	2.83374e-06	8.2846e-06	0.721
Lactobacillus plantarum	Firmicutes	Bacilli	Lactobacillales	Lactobacillaceae	Lactobacillus	Lactobacillus plantarum	61.8	59.33	0 >= 1	1.09083e-05	7.54196e-06	1.3954e-05	0.417
Lactobacillus ruminis	Firmicutes	Bacilli	Lactobacillales	Lactobacillaceae	Lactobacillus	Lactobacillus ruminis	63.82	57.49	0 >= 1	0.000136507	0.000202145	7.71198e-05	0.133
Lactobacillus salivarius	Firmicutes	Bacilli	Lactobacillales	Lactobacillaceae	Lactobacillus	Lactobacillus salivarius	58.25	62.54	1 >= 0	0.000108642	3.34274e-05	0.000176693	0.177
Lactobacillus sanfranciscensis	Firmicutes	Bacilli	Lactobacillales	Lactobacillaceae	Lactobacillus	Lactobacillus sanfranciscensis	64.85	56.56	0 >= 1	0.000746646	0.00154918	2.05464e-05	0.071
Leuconostoc citreum	Firmicutes	Bacilli	Lactobacillales	Leuconostocaceae	Leuconostoc	Leuconostoc citreum	59.55	61.36	1 >= 0	1.60902e-05	1.10959e-05	2.06089e-05	0.674
Leuconostoc lactis	Firmicutes	Bacilli	Lactobacillales	Leuconostocaceae	Leuconostoc	Leuconostoc lactis	62.53	58.67	0 >= 1	1.38524e-05	2.13616e-05	7.05825e-06	0.261
Megasphaera elsdenii	Firmicutes	Negativicutes	Selenomonadales	Veillonellaceae	Megasphaera	Megasphaera elsdenii	62.14	59.02	0 >= 1	0.000391005	0.000310903	0.000463477	0.541
Megasphaera micronuciformis	Firmicutes	Negativicutes	Selenomonadales	Veillonellaceae	Megasphaera	Megasphaera micronuciformis	60.39	60.6	1 >= 0	3.8312e-05	2.65201e-05	4.89808e-05	0.955
Methanobrevibacter smithii	Euryarchaeota	Methanobacteria	Methanobacteriales	Methanobacteriaceae	Methanobrevibacter	Methanobrevibacter smithii	57.75	62.98	1 >= 0	0.000270059	0.000309045	0.000234786	0.205
Mitsuokella multacida	Firmicutes	Negativicutes	Selenomonadales	Veillonellaceae	Mitsuokella	Mitsuokella multacida	59.05	61.81	1 >= 0	0.000206078	3.96652e-06	0.000388941	0.286
mOTU-103	Firmicutes	Clostridia	NA	NA	NA	NA	59.12	61.75	1 >= 0	0.00225161	0.00225651	0.00224718	0.657
mOTU-104	Firmicutes	Clostridia	Clostridiales	NA	NA	NA	60.18	60.79	1 >= 0	0.0123838	0.010414	0.0141659	0.922
mOTU-118	Bacteroidetes	Bacteroidia	Bacteroidales	Bacteroidaceae	Bacteroides	NA	61.28	59.79	0 >= 1	0.000896604	0.000935383	0.000861518	0.784
mOTU-122	Firmicutes	Clostridia	NA	NA	NA	NA	58.96	61.9	1 >= 0	0.00122817	0.00068872	0.00171625	0.476
mOTU-126	Firmicutes	Clostridia	Clostridiales	NA	NA	NA	61.14	59.92	0 >= 1	0.00409712	0.00363181	0.00451811	0.846
mOTU-127	Firmicutes	Clostridia	Clostridiales	Ruminococcaceae	Subdoligranulum	Subdoligranulum variabile	60.38	60.61	1 >= 0	0.00625867	0.00547665	0.00696622	0.971
mOTU-131	Bacteroidetes	Bacteroidia	Bacteroidales	Rikenellaceae	Alistipes	Alistipes sp. HGB5	59.42	61.48	1 >= 0	0.00513046	0.00489689	0.00534178	0.745
mOTU-134	Firmicutes	Clostridia	Clostridiales	NA	NA	NA	58.13	62.64	1 >= 0	0.00663416	0.00235102	0.0105094	0.39
mOTU-135	Bacteroidetes	Bacteroidia	Bacteroidales	NA	NA	NA	54.61	65.83	1 >= 0	0.00315582	0.00217617	0.00404216	0.067
mOTU-14	Bacteroidetes	NA	NA	NA	NA	NA	59.64	61.28	1 >= 0	0.000745155	0.000635183	0.000844654	0.495
mOTU-140	Firmicutes	Clostridia	Clostridiales	NA	NA	NA	60.6	60.41	0 >= 1	0.000962892	0.000797675	0.00111237	0.966
mOTU-142	Firmicutes	NA	NA	NA	NA	NA	59.62	61.29	1 >= 0	0.000625515	0.000429483	0.000802877	0.697
mOTU-151	Firmicutes	NA	NA	NA	NA	NA	64.46	56.92	0 >= 1	0.00132858	0.00125431	0.00139578	0.128
mOTU-158	Bacteroidetes	Bacteroidia	Bacteroidales	Bacteroidaceae	Bacteroides	NA	63.95	57.38	0 >= 1	0.00748875	0.00766414	0.00733006	0.26
mOTU-161	NA	NA	NA	NA	NA	NA	60.07	60.89	1 >= 0	0.000570418	4.86071e-05	0.00104253	0.797
mOTU-164	Bacteroidetes	Bacteroidia	Bacteroidales	Prevotellaceae	Prevotella	NA	63.35	57.92	0 >= 1	0.000439788	2.91003e-05	0.000811363	0.088
mOTU-168	Bacteroidetes	Bacteroidia	Bacteroidales	Prevotellaceae	Prevotella	Prevotella copri	60.41	60.58	1 >= 0	0.00710057	0.00239912	0.0113543	0.973
mOTU-176	Firmicutes	Negativicutes	Selenomonadales	Veillonellaceae	NA	NA	56.22	64.37	1 >= 0	0.0186324	0.0136882	0.0231057	0.176
mOTU-177	Firmicutes	Clostridia	Clostridiales	NA	NA	NA	63.81	57.51	0 >= 1	0.000147955	0.000150016	0.00014609	0.102
mOTU-190	Firmicutes	Clostridia	Clostridiales	Eubacteriaceae	Eubacterium	NA	61.3	59.78	0 >= 1	0.00176166	0.00193116	0.0016083	0.797
mOTU-206	Firmicutes	Clostridia	Clostridiales	Lachnospiraceae	NA	NA	57.74	63	1 >= 0	0.00413024	0.00380994	0.00442003	0.407
mOTU-207	NA	NA	NA	NA	NA	NA	59.21	61.67	1 >= 0	0.000466507	0.000100102	0.000798015	0.474
mOTU-209	Firmicutes	NA	NA	NA	NA	NA	60.6	60.41	0 >= 1	0.000145447	5.45042e-05	0.000227728	0.939
mOTU-212	Firmicutes	Clostridia	Clostridiales	NA	NA	NA	56.25	64.35	1 >= 0	0.00161533	0.00154176	0.00168189	0.157
mOTU-217	Firmicutes	Clostridia	Clostridiales	NA	NA	NA	58.07	62.7	1 >= 0	0.000416741	7.40921e-05	0.000726757	0.146
mOTU-224	Firmicutes	Clostridia	NA	NA	NA	NA	61.11	59.95	0 >= 1	0.000500525	1.81556e-05	0.000936954	0.655
mOTU-225	Bacteroidetes	Bacteroidia	Bacteroidales	Bacteroidaceae	Bacteroides	NA	62.85	58.37	0 >= 1	0.0010994	0.00120333	0.00100536	0.467
mOTU-228	NA	NA	NA	NA	NA	NA	58.63	62.19	1 >= 0	0.000318129	7.09771e-05	0.000541743	0.243
mOTU-234	Bacteroidetes	Bacteroidia	Bacteroidales	Bacteroidaceae	Bacteroides	NA	63.84	57.48	0 >= 1	0.000739343	0.000554122	0.000906924	0.171
mOTU-238	Firmicutes	Clostridia	Clostridiales	NA	NA	NA	57.07	63.6	1 >= 0	0.000684357	0.000845094	0.000538928	0.224
mOTU-241	Firmicutes	Clostridia	Clostridiales	Ruminococcaceae	Faecalibacterium	Faecalibacterium prausnitzii	60.3	60.68	1 >= 0	0.00271063	0.00245262	0.00294407	0.952
mOTU-243	Firmicutes	Clostridia	NA	NA	NA	NA	63.33	57.94	0 >= 1	0.000226625	0.000332157	0.000131144	0.116
mOTU-244	Firmicutes	NA	NA	NA	NA	NA	59.61	61.31	1 >= 0	0.00024362	3.66625e-05	0.000430867	0.576
mOTU-253	Firmicutes	Clostridia	Clostridiales	NA	NA	NA	61.68	59.43	0 >= 1	0.000464761	0.000169515	0.000731887	0.496
mOTU-254	Firmicutes	Clostridia	Clostridiales	NA	NA	NA	60.49	60.51	1 >= 0	0.00191325	0.00145045	0.00233197	0.998
mOTU-258	Firmicutes	Clostridia	Clostridiales	Ruminococcaceae	Oscillibacter	NA	61.51	59.59	0 >= 1	0.00300376	0.00310251	0.00291442	0.755
mOTU-260	Firmicutes	Clostridia	Clostridiales	NA	NA	NA	64.47	56.9	0 >= 1	0.00219375	0.00149141	0.00282919	0.188
mOTU-265	Bacteroidetes	Flavobacteriia	Flavobacteriales	Flavobacteriaceae	Capnocytophaga	Capnocytophaga sp. oral taxon 329	59.61	61.3	1 >= 0	0.00166162	0.00157205	0.00174265	0.771
mOTU-268	Firmicutes	Clostridia	Clostridiales	NA	NA	NA	57.52	63.2	1 >= 0	0.00191845	0.00149684	0.00229991	0.318
mOTU-270	Firmicutes	Clostridia	Clostridiales	Ruminococcaceae	Ruminococcus	NA	61.39	59.7	0 >= 1	0.000670338	0.000741376	0.000606067	0.748
mOTU-273	Proteobacteria	Betaproteobacteria	Burkholderiales	Sutterellaceae	Sutterella	Sutterella wadsworthensis	62.81	58.41	0 >= 1	0.00356688	0.00299975	0.00408001	0.385
mOTU-274	Firmicutes	Clostridia	Clostridiales	NA	NA	NA	58.96	61.89	1 >= 0	0.000587611	0.000568732	0.000604692	0.642
mOTU-277	Firmicutes	Clostridia	Clostridiales	NA	NA	NA	61.75	59.37	0 >= 1	0.000911371	0.000869626	0.000949139	0.639
mOTU-281	Bacteroidetes	Bacteroidia	Bacteroidales	Bacteroidaceae	Bacteroides	NA	57.99	62.77	1 >= 0	0.0160221	0.0143191	0.0175629	0.448
mOTU-282	Firmicutes	NA	NA	NA	NA	NA	62.32	58.86	0 >= 1	0.00134362	0.000437815	0.00216316	0.494
mOTU-284	Firmicutes	Negativicutes	Selenomonadales	Acidaminococcaceae	NA	NA	55.21	65.29	1 >= 0	0.00488244	0.00372221	0.00593217	0.105
mOTU-288	Firmicutes	Clostridia	Clostridiales	NA	NA	NA	60.23	60.75	1 >= 0	0.00555688	0.00564255	0.00547937	0.934
mOTU-289	NA	NA	NA	NA	NA	NA	57.63	63.1	1 >= 0	0.00129529	3.01506e-05	0.00243994	0.219
mOTU-290	Firmicutes	Clostridia	Clostridiales	Eubacteriaceae	Eubacterium	NA	59.84	61.1	1 >= 0	0.0034894	0.00289647	0.00402586	0.843
mOTU-295	NA	NA	NA	NA	NA	NA	62.23	58.94	0 >= 1	0.000435112	5.38423e-05	0.000780071	0.301
mOTU-297	Bacteroidetes	NA	NA	NA	NA	NA	58.05	62.71	1 >= 0	0.00146946	0.000145295	0.00266752	0.108
mOTU-301	Bacteroidetes	Bacteroidia	Bacteroidales	Rikenellaceae	Alistipes	NA	59.08	61.79	1 >= 0	0.00147502	0.00110763	0.00180743	0.651
mOTU-302	Firmicutes	NA	NA	NA	NA	NA	58.6	62.22	1 >= 0	0.000318148	0.000255515	0.000374817	0.131
mOTU-306	Firmicutes	Clostridia	Clostridiales	NA	NA	NA	57.5	63.21	1 >= 0	0.000960572	0.00101606	0.000910365	0.268
mOTU-307	Firmicutes	Clostridia	Clostridiales	NA	NA	NA	60.75	60.28	0 >= 1	6.86757e-05	8.41659e-05	5.46607e-05	0.888
mOTU-308	Firmicutes	Clostridia	Clostridiales	Lachnospiraceae	Coprococcus	Coprococcus eutactus	59.11	61.76	1 >= 0	0.00240303	0.00111144	0.00357161	0.621
mOTU-310	Firmicutes	Clostridia	Clostridiales	NA	NA	NA	60.89	60.14	0 >= 1	0.00184309	0.00117316	0.00244921	0.893
mOTU-316	Firmicutes	Clostridia	Clostridiales	NA	NA	NA	59.39	61.51	1 >= 0	0.00370134	0.00347016	0.0039105	0.739
mOTU-320	Firmicutes	Clostridia	Clostridiales	NA	NA	NA	57.79	62.95	1 >= 0	0.000958908	0.00110332	0.000828249	0.408
mOTU-324	Bacteroidetes	Bacteroidia	Bacteroidales	Porphyromonadaceae	Odoribacter	Odoribacter splanchnicus	63.77	57.54	0 >= 1	0.000269468	0.000347503	0.000198865	0.167
mOTU-325	Firmicutes	Clostridia	Clostridiales	Lachnospiraceae	NA	NA	57.57	63.15	1 >= 0	0.00262201	0.00227417	0.00293673	0.376
mOTU-327	Firmicutes	Clostridia	Clostridiales	NA	NA	NA	58.44	62.37	1 >= 0	0.000280451	0.00038051	0.000189922	0.433
mOTU-33	Firmicutes	NA	NA	NA	NA	NA	61.71	59.4	0 >= 1	0.000477494	0.000659058	0.000313222	0.449
mOTU-333	Firmicutes	Clostridia	Clostridiales	NA	NA	NA	60.11	60.85	1 >= 0	0.00444141	0.00237509	0.00631094	0.896
mOTU-342	Firmicutes	NA	NA	NA	NA	NA	62.25	58.92	0 >= 1	0.000265131	0.000342963	0.000194711	0.252
mOTU-346	Firmicutes	Clostridia	Clostridiales	NA	NA	NA	59.87	61.07	1 >= 0	0.00221226	0.00139114	0.00295519	0.831
mOTU-348	Firmicutes	Clostridia	Clostridiales	NA	NA	NA	62.4	58.78	0 >= 1	0.000664228	0.000579808	0.000740608	0.435
mOTU-357	Verrucomicrobia	Verrucomicrobiae	Verrucomicrobiales	Verrucomicrobiaceae	Akkermansia	Akkermansia muciniphila	61.65	59.46	0 >= 1	0.000548586	0.000115761	0.00094019	0.426
mOTU-362	Firmicutes	Clostridia	NA	NA	NA	NA	57.46	63.25	1 >= 0	0.000977445	0.000465547	0.00144059	0.253
mOTU-366	Firmicutes	Clostridia	Clostridiales	Ruminococcaceae	Oscillibacter	NA	57.38	63.33	1 >= 0	0.00197933	0.001605	0.00231801	0.347
mOTU-376	Firmicutes	Clostridia	Clostridiales	NA	NA	NA	58.93	61.92	1 >= 0	0.00164808	0.000217586	0.00294233	0.583
mOTU-379	Bacteroidetes	Bacteroidia	Bacteroidales	Prevotellaceae	Prevotella	NA	58.25	62.54	1 >= 0	0.00605451	0.00402724	0.0078887	0.405
mOTU-383	Firmicutes	Clostridia	NA	NA	NA	NA	60.26	60.71	1 >= 0	0.000588119	0.000770949	0.000422701	0.92
mOTU-385	Firmicutes	NA	NA	NA	NA	NA	61.9	59.23	0 >= 1	0.00019133	0.000235989	0.000150925	0.451
mOTU-386	Firmicutes	NA	NA	NA	NA	NA	61.54	59.56	0 >= 1	0.000399481	0.000722635	0.000107104	0.586
mOTU-389	NA	NA	NA	NA	NA	NA	58.07	62.7	1 >= 0	0.00151212	9.96714e-06	0.00287121	0.073
mOTU-394	Firmicutes	Clostridia	Clostridiales	NA	NA	NA	61.93	59.21	0 >= 1	0.00122185	0.00130109	0.00115015	0.646
mOTU-398	Firmicutes	NA	NA	NA	NA	NA	61.68	59.44	0 >= 1	0.000159051	1.26525e-05	0.000291507	0.351
mOTU-404	Bacteroidetes	Bacteroidia	Bacteroidales	Rikenellaceae	Alistipes	NA	62.71	58.5	0 >= 1	2.11856e-05	1.38988e-05	2.77785e-05	0.126
mOTU-407	Firmicutes	Clostridia	Clostridiales	Ruminococcaceae	Faecalibacterium	Faecalibacterium prausnitzii	59.13	61.74	1 >= 0	0.00141527	0.000910348	0.0018721	0.676
mOTU-411	Firmicutes	Clostridia	Clostridiales	NA	NA	NA	62.04	59.11	0 >= 1	0.000124964	0.00017602	7.87706e-05	0.529
mOTU-414	Bacteroidetes	Bacteroidia	Bacteroidales	Rikenellaceae	Alistipes	NA	58.88	61.97	1 >= 0	0.000664498	0.00047348	0.000837323	0.596
mOTU-415	Firmicutes	Clostridia	Clostridiales	NA	NA	NA	57.49	63.22	1 >= 0	0.000702358	0.000429692	0.000949055	0.306
mOTU-42	Firmicutes	Clostridia	Erysipelotrichales	Erysipelotrichaceae	Clostridium	NA	60.85	60.18	0 >= 1	0.000207417	6.39673e-05	0.000337205	0.859
mOTU-430	Firmicutes	Clostridia	NA	NA	NA	NA	62.21	58.95	0 >= 1	0.000817454	0.000814091	0.000820497	0.262
mOTU-431	Bacteroidetes	Bacteroidia	Bacteroidales	Porphyromonadaceae	Odoribacter	Odoribacter splanchnicus	54.89	65.57	1 >= 0	0.000729995	0.000548066	0.000894597	0.08
mOTU-437	Proteobacteria	Betaproteobacteria	Burkholderiales	Sutterellaceae	NA	NA	63.7	57.6	0 >= 1	0.0028132	0.00294596	0.00269309	0.307
mOTU-439	Firmicutes	Clostridia	Clostridiales	Lachnospiraceae	NA	NA	54.84	65.62	1 >= 0	0.00135529	0.000402631	0.00221722	0.061
mOTU-443	Firmicutes	Clostridia	NA	NA	NA	NA	63.7	57.6	0 >= 1	0.000600453	0.000729389	0.000483796	0.335
mOTU-45	Proteobacteria	Betaproteobacteria	Burkholderiales	Sutterellaceae	Sutterella	NA	59.16	61.71	1 >= 0	0.00031981	0.000182204	0.000444311	0.379
mOTU-450	Firmicutes	Clostridia	Clostridiales	NA	NA	NA	60.65	60.37	0 >= 1	0.00395115	0.00478042	0.00320086	0.964
mOTU-451	Firmicutes	Clostridia	NA	NA	NA	NA	61.86	59.27	0 >= 1	7.30389e-05	5.83847e-05	8.62976e-05	0.434
mOTU-452	Firmicutes	Clostridia	Clostridiales	NA	NA	NA	59.66	61.26	1 >= 0	0.000401952	0.000532827	0.000283541	0.782
mOTU-456	Firmicutes	Clostridia	Clostridiales	Ruminococcaceae	Oscillibacter	NA	57.61	63.11	1 >= 0	0.00162916	0.00180332	0.00147158	0.386
mOTU-457	Firmicutes	Clostridia	Clostridiales	NA	NA	NA	62.58	58.62	0 >= 1	0.000210039	0.000136191	0.000276854	0.347
mOTU-458	Firmicutes	NA	NA	NA	NA	NA	61.09	59.97	0 >= 1	0.00025664	5.85846e-05	0.000435833	0.7
mOTU-460	Firmicutes	Clostridia	Clostridiales	NA	NA	NA	58.67	62.16	1 >= 0	6.95077e-05	9.87421e-05	4.30575e-05	0.407
mOTU-463	Firmicutes	NA	NA	NA	NA	NA	59.18	61.7	1 >= 0	3.13395e-05	1.89969e-05	4.25067e-05	0.428
mOTU-470	Firmicutes	Clostridia	Clostridiales	NA	NA	NA	62.86	58.37	0 >= 1	9.65015e-05	0.000105836	8.80556e-05	0.347
mOTU-471	Proteobacteria	Betaproteobacteria	Burkholderiales	Sutterellaceae	Sutterella	NA	59.12	61.75	1 >= 0	8.83328e-05	3.82657e-05	0.000133632	0.41
mOTU-474	Bacteroidetes	Bacteroidia	Bacteroidales	NA	NA	NA	57.23	63.46	1 >= 0	0.000680163	0.000478218	0.000862875	0.253
mOTU-481	Firmicutes	NA	NA	NA	NA	NA	60.68	60.33	0 >= 1	6.34218e-06	4.74986e-06	7.78286e-06	0.884
mOTU-491	Bacteroidetes	Bacteroidia	Bacteroidales	Rikenellaceae	Alistipes	NA	56.8	63.85	1 >= 0	0.000359089	0.000221263	0.000483788	0.199
mOTU-496	Firmicutes	Clostridia	Clostridiales	Lachnospiraceae	Roseburia	NA	59.56	61.35	1 >= 0	5.0296e-05	1.77656e-05	7.97283e-05	0.516
mOTU-497	Bacteroidetes	Bacteroidia	Bacteroidales	Bacteroidaceae	Bacteroides	NA	58.77	62.06	1 >= 0	0.000223051	0.000248836	0.000199723	0.569
mOTU-498	Bacteroidetes	Bacteroidia	Bacteroidales	NA	NA	NA	57.42	63.29	1 >= 0	0.000258081	0.000109938	0.000392116	0.147
mOTU-502	Firmicutes	Clostridia	Clostridiales	NA	NA	NA	56.04	64.54	1 >= 0	7.66462e-05	5.33129e-05	9.77572e-05	0.108
mOTU-504	Firmicutes	Clostridia	Clostridiales	NA	NA	NA	59.35	61.54	1 >= 0	5.38891e-05	8.00618e-05	3.0209e-05	0.549
mOTU-507	Bacteroidetes	Bacteroidia	Bacteroidales	Rikenellaceae	Alistipes	NA	56.03	64.55	1 >= 0	0.000451804	0.000271573	0.00061487	0.138
mOTU-508	Firmicutes	Clostridia	Clostridiales	Ruminococcaceae	Oscillibacter	NA	59.07	61.79	1 >= 0	0.000470969	0.000153626	0.000758088	0.601
mOTU-510	Firmicutes	Clostridia	Clostridiales	Ruminococcaceae	Faecalibacterium	Faecalibacterium prausnitzii	60.4	60.59	1 >= 0	0.000904344	0.000334925	0.00141953	0.977
mOTU-517	Firmicutes	Clostridia	Clostridiales	NA	NA	NA	60	60.95	1 >= 0	3.81096e-05	3.32791e-05	4.24801e-05	0.83
mOTU-520	Firmicutes	Clostridia	Clostridiales	NA	NA	NA	54.82	65.63	1 >= 0	0.00313657	0.000569895	0.00545879	0.086
mOTU-525	Firmicutes	Clostridia	Clostridiales	NA	NA	NA	57.97	62.79	1 >= 0	0.000418851	0.000302389	0.000524222	0.359
mOTU-528	Firmicutes	NA	NA	NA	NA	NA	62.25	58.92	0 >= 1	7.4694e-05	9.40008e-05	5.7226e-05	0.198
mOTU-529	Firmicutes	NA	NA	NA	NA	NA	62.16	59	0 >= 1	9.62547e-05	2.70587e-05	0.000158861	0.357
mOTU-536	Bacteroidetes	Bacteroidia	Bacteroidales	Bacteroidaceae	Bacteroides	NA	60.94	60.1	0 >= 1	0.00930627	0.00913374	0.00946237	0.893
mOTU-550	Firmicutes	Clostridia	Clostridiales	NA	NA	NA	62.9	58.33	0 >= 1	0.00108989	0.00115153	0.00103413	0.426
mOTU-559	Firmicutes	Clostridia	Clostridiales	NA	NA	NA	57.04	63.63	1 >= 0	0.00112758	0.000477717	0.00171555	0.289
mOTU-562	Bacteroidetes	Bacteroidia	Bacteroidales	NA	NA	NA	61.93	59.21	0 >= 1	0.000107376	0.000145568	7.28212e-05	0.546
mOTU-566	Firmicutes	NA	NA	NA	NA	NA	61.28	59.79	0 >= 1	2.85711e-05	5.47986e-05	4.84139e-06	0.565
mOTU-568	NA	NA	NA	NA	NA	NA	57.32	63.38	1 >= 0	0.00012437	9.67726e-05	0.00014934	0.198
mOTU-573	Firmicutes	Clostridia	Clostridiales	NA	NA	NA	59.11	61.76	1 >= 0	0.00019107	0.000131301	0.000245146	0.654
mOTU-574	NA	NA	NA	NA	NA	NA	60.14	60.83	1 >= 0	1.08504e-05	7.53399e-06	1.3851e-05	0.814
mOTU-585	Firmicutes	Clostridia	Clostridiales	NA	NA	NA	59.45	61.45	1 >= 0	0.00187474	0.00186627	0.0018824	0.685
mOTU-586	Firmicutes	Clostridia	Clostridiales	Eubacteriaceae	Eubacterium	NA	62.29	58.88	0 >= 1	0.000102187	0.000123486	8.2917e-05	0.457
mOTU-592	Firmicutes	Clostridia	Clostridiales	NA	NA	NA	60.35	60.63	1 >= 0	0.000831324	0.000763405	0.000892774	0.962
mOTU-600	Firmicutes	Clostridia	Clostridiales	NA	NA	NA	60.94	60.1	0 >= 1	0.00026577	0.000220418	0.000306802	0.893
mOTU-611	Firmicutes	Clostridia	Clostridiales	Ruminococcaceae	Faecalibacterium	Faecalibacterium prausnitzii	62.68	58.53	0 >= 1	0.000740611	0.00130364	0.0002312	0.502
mOTU-613	Firmicutes	Erysipelotrichi	Erysipelotrichales	Erysipelotrichaceae		Eubacterium biforme	60.95	60.1	0 >= 1	9.87621e-05	8.96299e-05	0.000107025	0.843
mOTU-617	Bacteroidetes	Bacteroidia	Bacteroidales	NA	NA	NA	61.75	59.37	0 >= 1	0.000108079	0.00010578	0.000110158	0.436
mOTU-622	Firmicutes	Clostridia	Clostridiales	NA	NA	NA	61.35	59.73	0 >= 1	2.51725e-05	3.05726e-05	2.02867e-05	0.611
mOTU-624	Firmicutes	Clostridia	Clostridiales	Ruminococcaceae	NA	NA	59.14	61.73	1 >= 0	0.00100965	0.000411552	0.00155078	0.682
mOTU-625	Firmicutes	NA	NA	NA	NA	NA	61.46	59.63	0 >= 1	7.7801e-05	0.000127268	3.30451e-05	0.567
mOTU-63	Bacteroidetes	Bacteroidia	Bacteroidales	NA	NA	NA	56.92	63.74	1 >= 0	0.00490263	0.00300691	0.00661781	0.201
mOTU-634	NA	NA	NA	NA	NA	NA	57.85	62.9	1 >= 0	0.000130728	7.92842e-05	0.000177272	0.24
mOTU-636	Firmicutes	Clostridia	Clostridiales	Oscillospiraceae	NA	NA	58.11	62.66	1 >= 0	7.2129e-05	8.56611e-05	5.98856e-05	0.25
mOTU-638	Firmicutes	Clostridia	Clostridiales	Ruminococcaceae	Oscillibacter	NA	56.26	64.33	1 >= 0	0.000745881	0.000629407	0.000851262	0.163
mOTU-644	Firmicutes	Clostridia	Clostridiales	NA	NA	NA	62.82	58.4	0 >= 1	0.000269727	0.000559485	7.56568e-06	0.109
mOTU-646	Firmicutes	Clostridia	Clostridiales			butyrate-producing bacterium SS3/4	62.61	58.59	0 >= 1	0.000497767	0.000498558	0.000497051	0.526
mOTU-651	Firmicutes	Clostridia	Clostridiales	NA	NA	NA	56.06	64.52	1 >= 0	0.000592972	8.07283e-05	0.00105643	0.113
mOTU-652	Firmicutes	Clostridia	Clostridiales	NA	NA	NA	58.56	62.25	1 >= 0	0.000323175	0.000108441	0.000517459	0.35
mOTU-666	Firmicutes	Clostridia	Clostridiales	NA	NA	NA	59.86	61.08	1 >= 0	3.89341e-05	2.88232e-05	4.8082e-05	0.745
mOTU-672	Firmicutes	Clostridia	Clostridiales	NA	NA	NA	64.18	57.17	0 >= 1	0.000600485	0.000760093	0.000456078	0.157
mOTU-678	Firmicutes	Clostridia	Clostridiales	NA	NA	NA	58.4	62.4	1 >= 0	0.000115049	0.000149138	8.42057e-05	0.3
mOTU-691	Firmicutes	Clostridia	Clostridiales	Lachnospiraceae	NA	NA	56.86	63.79	1 >= 0	0.000186863	0.000106275	0.000259776	0.186
mOTU-7	Firmicutes	Clostridia	Clostridiales	Lachnospiraceae	Blautia	[Ruminococcus] obeum	57.28	63.41	1 >= 0	0.00592478	0.00275002	0.00879718	0.205
mOTU-712	Firmicutes	Clostridia	Clostridiales	Peptostreptococcaceae	NA	NA	59.04	61.82	1 >= 0	0.00109479	0.00100478	0.00117623	0.662
mOTU-771	Firmicutes	Clostridia	Clostridiales	NA	NA	NA	57.82	62.92	1 >= 0	4.31103e-05	3.80714e-05	4.76693e-05	0.175
mOTU-837	Firmicutes	Negativicutes	Selenomonadales	Veillonellaceae	Veillonella	NA	62.68	58.52	0 >= 1	0.000516667	0.000290852	0.000720975	0.39
Oxalobacter formigenes	Proteobacteria	Betaproteobacteria	Burkholderiales	Oxalobacteraceae	Oxalobacter	Oxalobacter formigenes	61.95	59.19	0 >= 1	2.32133e-05	3.58831e-05	1.17501e-05	0.405
Paraprevotella xylaniphila	Bacteroidetes	Bacteroidia	Bacteroidales	Prevotellaceae	Paraprevotella	Paraprevotella xylaniphila	60.21	60.76	1 >= 0	0.000191173	0.000226891	0.000158857	0.862
Parasutterella excrementihominis	Proteobacteria	Betaproteobacteria	Burkholderiales	Sutterellaceae	undef	Parasutterella excrementihominis	61.35	59.73	0 >= 1	0.00168331	0.0021149	0.00129283	0.797
Phascolarctobacterium succinatutens	Firmicutes	Negativicutes	Selenomonadales	Acidaminococcaceae	Phascolarctobacterium	Phascolarctobacterium succinatutens	57.49	63.22	1 >= 0	0.00397478	0.00295359	0.00489871	0.241
Prevotella copri	Bacteroidetes	Bacteroidia	Bacteroidales	Prevotellaceae	Prevotella	Prevotella copri	64.79	56.62	0 >= 1	0.174435	0.229368	0.124733	0.199
Pseudoflavonifractor capillosus	Firmicutes	Clostridia	Clostridiales	undef	Pseudoflavonifractor	Pseudoflavonifractor capillosus	58.75	62.08	1 >= 0	7.97776e-05	7.7296e-05	8.20228e-05	0.575
Pyramidobacter piscolens	Synergistetes	Synergistia	Synergistales	Synergistaceae	Pyramidobacter	Pyramidobacter piscolens	65.15	56.29	0 >= 1	5.79881e-05	7.91041e-05	3.88831e-05	0.074
Roseburia hominis	Firmicutes	Clostridia	Clostridiales	Lachnospiraceae	Roseburia	Roseburia hominis	61.38	59.71	0 >= 1	0.000721931	0.000480954	0.000939957	0.791
Roseburia intestinalis	Firmicutes	Clostridia	Clostridiales	Lachnospiraceae	Roseburia	Roseburia intestinalis	61.33	59.75	0 >= 1	0.00482394	0.00395035	0.00561433	0.801
Roseburia inulinivorans	Firmicutes	Clostridia	Clostridiales	Lachnospiraceae	Roseburia	Roseburia inulinivorans	57.67	63.06	1 >= 0	0.00522196	0.00426967	0.00608356	0.396
Rothia mucilaginosa	Actinobacteria	Actinobacteria (class)	Actinomycetales	Micrococcaceae	Rothia	Rothia mucilaginosa	62.76	58.45	0 >= 1	2.51813e-05	2.96566e-05	2.11323e-05	0.389
Ruminococcaceae bacterium D16	Firmicutes	Clostridia	Clostridiales	Ruminococcaceae	undef	unnamed Ruminococcaceae bacterium D16	57.86	62.89	1 >= 0	4.30746e-05	3.15281e-05	5.35214e-05	0.36
Ruminococcus bromii	Firmicutes	Clostridia	Clostridiales	Ruminococcaceae	Ruminococcus	Ruminococcus bromii	59.52	61.39	1 >= 0	0.0127841	0.0111582	0.0142552	0.767
Ruminococcus lactaris	Firmicutes	Clostridia	Clostridiales	Ruminococcaceae	Ruminococcus	Ruminococcus lactaris	56.07	64.51	1 >= 0	0.000693009	0.000387901	0.000969059	0.124
Ruminococcus sp. SR1/5	Firmicutes	Clostridia	Clostridiales	Ruminococcaceae	Ruminococcus	unnamed Ruminococcus sp. SR1/5	54.88	65.59	1 >= 0	0.000844456	0.000731848	0.00094634	0.092
Solobacterium moorei	Firmicutes	Erysipelotrichi	Erysipelotrichales	Erysipelotrichaceae	Solobacterium	Solobacterium moorei	56.97	63.69	1 >= 0	1.40647e-05	6.17693e-06	2.12013e-05	0.111
Streptococcus anginosus	Firmicutes	Bacilli	Lactobacillales	Streptococcaceae	Streptococcus	Streptococcus anginosus	55.63	64.9	1 >= 0	4.11673e-05	5.28664e-05	3.05823e-05	0.064
Streptococcus australis	Firmicutes	Bacilli	Lactobacillales	Streptococcaceae	Streptococcus	Streptococcus australis	59.88	61.06	1 >= 0	3.4458e-05	3.30894e-05	3.56962e-05	0.824
Streptococcus gallolyticus	Firmicutes	Bacilli	Lactobacillales	Streptococcaceae	Streptococcus	Streptococcus gallolyticus	62.33	58.84	0 >= 1	5.1294e-05	4.54572e-05	5.65749e-05	0.273
Streptococcus gordonii	Firmicutes	Bacilli	Lactobacillales	Streptococcaceae	Streptococcus	Streptococcus gordonii	60.05	60.9	1 >= 0	1.12561e-05	1.19886e-05	1.05933e-05	0.821
Streptococcus infantarius	Firmicutes	Bacilli	Lactobacillales	Streptococcaceae	Streptococcus	Streptococcus infantarius	63.86	57.46	0 >= 1	8.12e-05	0.000160087	9.82614e-06	0.113
Streptococcus infantis	Firmicutes	Bacilli	Lactobacillales	Streptococcaceae	Streptococcus	Streptococcus infantis	61.68	59.43	0 >= 1	4.14507e-05	4.50752e-05	3.81713e-05	0.702
Streptococcus mitis	Firmicutes	Bacilli	Lactobacillales	Streptococcaceae	Streptococcus	Streptococcus mitis	64.2	57.15	0 >= 1	1.90541e-05	2.29699e-05	1.55113e-05	0.175
Streptococcus mutans	Firmicutes	Bacilli	Lactobacillales	Streptococcaceae	Streptococcus	Streptococcus mutans	59.16	61.71	1 >= 0	4.21572e-06	3.33044e-06	5.0167e-06	0.322
Streptococcus oralis	Firmicutes	Bacilli	Lactobacillales	Streptococcaceae	Streptococcus	Streptococcus oralis	61.35	59.73	0 >= 1	1.40104e-05	2.15714e-05	7.16951e-06	0.657
Streptococcus parasanguinis	Firmicutes	Bacilli	Lactobacillales	Streptococcaceae	Streptococcus	Streptococcus parasanguinis	59.37	61.52	1 >= 0	0.000111687	0.000120977	0.000103281	0.716
Streptococcus pneumoniae	Firmicutes	Bacilli	Lactobacillales	Streptococcaceae	Streptococcus	Streptococcus pneumoniae	60.58	60.43	0 >= 1	4.221e-05	4.15234e-05	4.28313e-05	0.979
Streptococcus sanguinis	Firmicutes	Bacilli	Lactobacillales	Streptococcaceae	Streptococcus	Streptococcus sanguinis	61.33	59.75	0 >= 1	7.35141e-06	7.97753e-06	6.78492e-06	0.644
Streptococcus sp. C150	Firmicutes	Bacilli	Lactobacillales	Streptococcaceae	Streptococcus	unnamed Streptococcus sp. C150	62.6	58.6	0 >= 1	3.00626e-05	4.36746e-05	1.77469e-05	0.323
Streptococcus vestibularis	Firmicutes	Bacilli	Lactobacillales	Streptococcaceae	Streptococcus	Streptococcus vestibularis	59.9	61.16	1 >= 0	0.000105749	3.87189e-05	0.000179834	0.804
Sutterella wadsworthensis	Proteobacteria	Betaproteobacteria	Burkholderiales	Sutterellaceae	Sutterella	Sutterella wadsworthensis	62.49	58.7	0 >= 1	0.00272274	0.00281433	0.00263987	0.522
unclassified Lachnospiraceae	Firmicutes	Clostridia	Clostridiales	Lachnospiraceae	undef	unclassified Lachnospiraceae	62.56	58.63	0 >= 1	0.00014292	0.000175613	0.00011334	0.351
Veillonella atypica	Firmicutes	Negativicutes	Selenomonadales	Veillonellaceae	Veillonella	Veillonella atypica	61.21	59.86	0 >= 1	0.000546309	0.000187487	0.000870956	0.817
Veillonella dispar	Firmicutes	Negativicutes	Selenomonadales	Veillonellaceae	Veillonella	Veillonella dispar	61.15	59.91	0 >= 1	0.000470106	0.000387178	0.000545135	0.826
Veillonella parvula	Firmicutes	Negativicutes	Selenomonadales	Veillonellaceae	Veillonella	Veillonella parvula	61.25	59.83	0 >= 1	0.00127256	0.00185373	0.000746736	0.822
Veillonella sp. oral taxon 158	Firmicutes	Negativicutes	Selenomonadales	Veillonellaceae	Veillonella	Veillonella sp. oral taxon 158	63.72	57.59	0 >= 1	0.000255994	0.000219668	0.000288861	0.313
Victivallis vadensis	Lentisphaerae	undef	undef	Victivallaceae	Victivallis	Victivallis vadensis	57.54	63.17	1 >= 0	0.000242235	0.000255391	0.000230332	0.212
Weissella cibaria	Firmicutes	Bacilli	Lactobacillales	Leuconostocaceae	Weissella	Weissella cibaria	63.25	58.01	0 >= 1	1.36051e-05	1.80409e-05	9.59176e-06	0.204

## Sheet: Supplementary Table 6
Supplementary Table 6. Multi-omics analysis of gut microbiome, metabolomics and cytokines
	mOTUs cluster	Correlation			metabotype	CCL2			IFN-γ			IL-1β			IL-4			IL-6			TNF-α
		CORR	Rho	FDR		CORR	Rho	FDR	CORR	Rho	FDR	CORR	Rho	FDR	CORR	Rho	FDR	CORR	Rho	FDR	CORR	Rho	FDR
HC-enriched mOTUs cluster	CAG1	﹣	-0.29164	0.00930121	M4	﹢	0.26876	0.0122034	﹢	0.206305	0.058916	﹢	0.0746454	0.486909	﹣	-0.014337	0.894634	﹢	0.198154	0.0710221	﹢	0.211777	0.0514051
		﹢	0.237658	0.0333319	M9	﹣	-0.422682	2.78205e-05	﹣	-0.23611	0.0295069	﹣	-0.539309	1.26992e-08	﹣	-0.281179	0.00886302	﹣	-0.459521	3.45745e-06	﹣	-0.306001	0.00407826
		﹢	0.279928	0.0134258	M11	﹣	-0.308124	0.00391839	﹣	-0.0582722	0.575186	﹣	-0.242588	0.0259392	﹣	-0.0311835	0.766966	﹣	-0.339321	0.00122947	﹣	-0.154629	0.1672
		﹢	0.261746	0.0196306	M12	﹣	-0.0830981	0.442767	﹣	-0.219528	0.0417592	﹣	-0.0839585	0.44175	﹣	-0.141869	0.201892	﹣	-0.139618	0.205608	﹣	-0.0922193	0.40846
		﹢	0.313886	0.00540345	M13	﹣	-0.189756	0.0808957	﹣	-0.100083	0.391824	﹣	-0.241132	0.0264561	﹣	-0.165389	0.13233	﹣	-0.299592	0.00484854	﹣	-0.254445	0.0190115
		﹢	0.42594	0.000230612	M14	﹣	-0.177364	0.105607	﹣	-0.232828	0.0319309	﹣	-0.0602648	0.571049	﹣	-0.196411	0.0730144	﹣	-0.152062	0.171615	﹣	-0.0923391	0.40846
		﹢	0.25894	0.0212333	M15	﹣	-0.170992	0.119505	﹢	0.00602639	0.948583	﹢	0.0987779	0.395555	﹣	-0.0106515	0.917751	﹢	0.0969746	0.402676	﹢	0.0534532	0.606362
	CAG2	﹢	0.263399	0.0193296	M8	﹣	-0.276513	0.00970817	﹣	-0.226471	0.0361925	﹣	-0.459148	3.45745e-06	﹣	-0.341942	0.00115966	﹣	-0.337476	0.00126091	﹣	-0.180764	0.0986115
		﹢	0.326262	0.00396926	M10	﹣	-0.388823	0.000177039	﹣	-0.127145	0.257875	﹣	-0.366959	0.000456865	﹣	-0.191563	0.0785412	﹣	-0.365494	0.000456865	﹣	-0.275875	0.00970817
		﹢	0.372029	0.000978776	M11	﹣	-0.308124	0.00391839	﹣	-0.0582722	0.575186	﹣	-0.242588	0.0259392	﹣	-0.0311835	0.766966	﹣	-0.339321	0.00122947	﹣	-0.154629	0.1672
		﹢	0.263376	0.0193296	M12	﹣	-0.0830981	0.442767	﹣	-0.219528	0.0417592	﹣	-0.0839585	0.44175	﹣	-0.141869	0.201892	﹣	-0.139618	0.205608	﹣	-0.0922193	0.40846
		﹢	0.238327	0.0331345	M13	﹣	-0.189756	0.0808957	﹣	-0.100083	0.391824	﹣	-0.241132	0.0264561	﹣	-0.165389	0.13233	﹣	-0.299592	0.00484854	﹣	-0.254445	0.0190115
		﹢	0.285697	0.0113941	M14	﹣	-0.177364	0.105607	﹣	-0.232828	0.0319309	﹣	-0.0602648	0.571049	﹣	-0.196411	0.0730144	﹣	-0.152062	0.171615	﹣	-0.0923391	0.40846
SCZ-enriched mOTUs cluster	CAG4	﹣	-0.251967	0.0241314	M11	﹣	-0.308124	0.00391839	﹣	-0.0582722	0.575186	﹣	-0.242588	0.0259392	﹣	-0.0311835	0.766966	﹣	-0.339321	0.00122947	﹣	-0.154629	0.1672
		﹣	-0.357149	0.00138996	M12	﹣	-0.0830981	0.442767	﹣	-0.219528	0.0417592	﹣	-0.0839585	0.44175	﹣	-0.141869	0.201892	﹣	-0.139618	0.205608	﹣	-0.0922193	0.40846
		﹣	-0.262629	0.019429	M14	﹣	-0.177364	0.105607	﹣	-0.232828	0.0319309	﹣	-0.0602648	0.571049	﹣	-0.196411	0.0730144	﹣	-0.152062	0.171615	﹣	-0.0923391	0.40846
	CAG5	﹢	0.270535	0.0163381	M1	﹢	0.473112	1.94e-06	﹢	0.264303	0.0138735	﹢	0.689678	8.7e-16	﹢	0.276523	0.00970817	﹢	0.68317	1.16e-15	﹢	0.320969	0.0023767
		﹣	-0.238428	0.0331345	M7	﹣	-0.224954	0.0369888	﹣	-0.186741	0.0860089	﹣	-0.424552	2.78205e-05	﹣	-0.304837	0.00408586	﹣	-0.35019	0.000837803	﹣	-0.0872618	0.433879
		﹣	-0.31072	0.00540345	M8	﹣	-0.276513	0.00970817	﹣	-0.226471	0.0361925	﹣	-0.459148	3.45745e-06	﹣	-0.341942	0.00115966	﹣	-0.337476	0.00126091	﹣	-0.180764	0.0986115
		﹣	-0.252379	0.0241314	M10	﹣	-0.388823	0.000177039	﹣	-0.127145	0.257875	﹣	-0.366959	0.000456865	﹣	-0.191563	0.0785412	﹣	-0.365494	0.000456865	﹣	-0.275875	0.00970817
	CAG6	﹢	0.316171	0.00529929	M1	﹢	0.473112	1.94e-06	﹢	0.264303	0.0138735	﹢	0.689678	8.7e-16	﹢	0.276523	0.00970817	﹢	0.68317	1.16e-15	﹢	0.320969	0.0023767
		﹢	0.239674	0.0327533	M4	﹢	0.26876	0.0122034	﹢	0.206305	0.058916	﹢	0.0746454	0.486909	﹣	-0.014337	0.894634	﹢	0.198154	0.0710221	﹢	0.211777	0.0514051
		﹣	-0.397942	0.000383033	M8	﹣	-0.276513	0.00970817	﹣	-0.226471	0.0361925	﹣	-0.459148	3.45745e-06	﹣	-0.341942	0.00115966	﹣	-0.337476	0.00126091	﹣	-0.180764	0.0986115
		﹣	-0.293257	0.00928526	M9	﹣	-0.422682	2.78205e-05	﹣	-0.23611	0.0295069	﹣	-0.539309	1.26992e-08	﹣	-0.281179	0.00886302	﹣	-0.459521	3.45745e-06	﹣	-0.306001	0.00407826
		﹣	-0.385124	0.000650155	M10	﹣	-0.388823	0.000177039	﹣	-0.127145	0.257875	﹣	-0.366959	0.000456865	﹣	-0.191563	0.0785412	﹣	-0.365494	0.000456865	﹣	-0.275875	0.00970817
		﹣	-0.358192	0.00138996	M11	﹣	-0.308124	0.00391839	﹣	-0.0582722	0.575186	﹣	-0.242588	0.0259392	﹣	-0.0311835	0.766966	﹣	-0.339321	0.00122947	﹣	-0.154629	0.1672
		﹣	-0.321861	0.00434223	M12	﹣	-0.0830981	0.442767	﹣	-0.219528	0.0417592	﹣	-0.0839585	0.44175	﹣	-0.141869	0.201892	﹣	-0.139618	0.205608	﹣	-0.0922193	0.40846
		﹣	-0.348915	0.00178219	M14	﹣	-0.177364	0.105607	﹣	-0.232828	0.0319309	﹣	-0.0602648	0.571049	﹣	-0.196411	0.0730144	﹣	-0.152062	0.171615	﹣	-0.0923391	0.40846
		﹣	-0.253412	0.0241314	M15	﹣	-0.170992	0.119505	﹢	0.00602639	0.948583	﹢	0.0987779	0.395555	﹣	-0.0106515	0.917751	﹢	0.0969746	0.402676	﹢	0.0534532	0.606362
	CAG7	﹣	-0.251371	0.0241314	M15	﹣	-0.170992	0.119505	﹢	0.00602639	0.948583	﹢	0.0987779	0.395555	﹣	-0.0106515	0.917751	﹢	0.0969746	0.402676	﹢	0.0534532	0.606362
	CAG8	﹢	0.311236	0.00540345	M4	﹢	0.26876	0.0122034	﹢	0.206305	0.058916	﹢	0.0746454	0.486909	﹣	-0.014337	0.894634	﹢	0.198154	0.0710221	﹢	0.211777	0.0514051
		﹢	0.323526	0.00424682	M6	﹢	0.375928	0.000319157	﹢	0.203733	0.0620544	﹢	0.152764	0.171615	﹢	0.140102	0.205608	﹢	0.192074	0.0785412	﹢	0.0853481	0.437125
		﹣	-0.254837	0.0235365	M8	﹣	-0.276513	0.00970817	﹣	-0.226471	0.0361925	﹣	-0.459148	3.45745e-06	﹣	-0.341942	0.00115966	﹣	-0.337476	0.00126091	﹣	-0.180764	0.0986115
		﹣	-0.328923	0.00396265	M10	﹣	-0.388823	0.000177039	﹣	-0.127145	0.257875	﹣	-0.366959	0.000456865	﹣	-0.191563	0.0785412	﹣	-0.365494	0.000456865	﹣	-0.275875	0.00970817
		﹣	-0.420382	0.000230612	M11	﹣	-0.308124	0.00391839	﹣	-0.0582722	0.575186	﹣	-0.242588	0.0259392	﹣	-0.0311835	0.766966	﹣	-0.339321	0.00122947	﹣	-0.154629	0.1672
		﹣	-0.301028	0.00725271	M13	﹣	-0.189756	0.0808957	﹣	-0.100083	0.391824	﹣	-0.241132	0.0264561	﹣	-0.165389	0.13233	﹣	-0.299592	0.00484854	﹣	-0.254445	0.0190115
		﹣	-0.415411	0.000230612	M14	﹣	-0.177364	0.105607	﹣	-0.232828	0.0319309	﹣	-0.0602648	0.571049	﹣	-0.196411	0.0730144	﹣	-0.152062	0.171615	﹣	-0.0923391	0.40846
		﹣	-0.326289	0.00396926	M15	﹣	-0.170992	0.119505	﹢	0.00602639	0.948583	﹢	0.0987779	0.395555	﹣	-0.0106515	0.917751	﹢	0.0969746	0.402676	﹢	0.0534532	0.606362
	CAG9	﹢	0.250869	0.0241314	M4	﹢	0.26876	0.0122034	﹢	0.206305	0.058916	﹢	0.0746454	0.486909	﹣	-0.014337	0.894634	﹢	0.198154	0.0710221	﹢	0.211777	0.0514051
		﹣	-0.311406	0.00540345	M12	﹣	-0.0830981	0.442767	﹣	-0.219528	0.0417592	﹣	-0.0839585	0.44175	﹣	-0.141869	0.201892	﹣	-0.139618	0.205608	﹣	-0.0922193	0.40846
		﹣	-0.3661	0.00106306	M14	﹣	-0.177364	0.105607	﹣	-0.232828	0.0319309	﹣	-0.0602648	0.571049	﹣	-0.196411	0.0730144	﹣	-0.152062	0.171615	﹣	-0.0923391	0.40846
		﹣	-0.268683	0.016688	M15	﹣	-0.170992	0.119505	﹢	0.00602639	0.948583	﹢	0.0987779	0.395555	﹣	-0.0106515	0.917751	﹢	0.0969746	0.402676	﹢	0.0534532	0.606362
		﹣	-0.305298	0.00629885	M16	﹣	-0.0769449	0.480851	﹣	-0.194654	0.075092	﹢	0.0761249	0.481514	﹣	-0.0943971	0.40846	﹣	-0.0203738	0.851044	﹣	-0.100559	0.391824
		﹣	-0.240046	0.0327533	M17	﹣	-0.0333099	0.756463	﹣	-0.229824	0.0336135	﹢	0.171694	0.119492	﹣	-0.141848	0.201892	﹢	0.102097	0.388457	﹣	-0.0639742	0.549108
		﹣	-0.366497	0.00106306	M18	﹣	-0.110804	0.341968	﹣	-0.243817	0.0256382	﹢	0.0368014	0.734437	﹣	-0.149176	0.180173	﹣	-0.059572	0.571049	﹣	-0.0917376	0.40846
	CAG10	﹢	0.226893	0.0454644	M3	﹢	0.33353	0.00142855	﹢	0.131884	0.237841	﹢	0.0931502	0.40846	﹢	0.0715566	0.503932	﹢	0.12599	0.260203	﹢	0.287805	0.00713796
		﹢	0.224805	0.0477699	M4	﹢	0.26876	0.0122034	﹢	0.206305	0.058916	﹢	0.0746454	0.486909	﹣	-0.014337	0.894634	﹢	0.198154	0.0710221	﹢	0.211777	0.0514051
		﹢	0.298612	0.0077365	M5	﹢	0.356614	0.000658744	﹢	0.146455	0.188356	﹢	0.238852	0.0277317	﹢	0.166767	0.130175	﹢	0.246828	0.0238915	﹢	0.224256	0.0369888
		﹢	0.255947	0.0231016	M6	﹢	0.375928	0.000319157	﹢	0.203733	0.0620544	﹢	0.152764	0.171615	﹢	0.140102	0.205608	﹢	0.192074	0.0785412	﹢	0.0853481	0.437125
		﹣	-0.3122	0.00540345	M8	﹣	-0.276513	0.00970817	﹣	-0.226471	0.0361925	﹣	-0.459148	3.45745e-06	﹣	-0.341942	0.00115966	﹣	-0.337476	0.00126091	﹣	-0.180764	0.0986115
		﹣	-0.377238	0.000850842	M10	﹣	-0.388823	0.000177039	﹣	-0.127145	0.257875	﹣	-0.366959	0.000456865	﹣	-0.191563	0.0785412	﹣	-0.365494	0.000456865	﹣	-0.275875	0.00970817
		﹣	-0.402906	0.000360585	M11	﹣	-0.308124	0.00391839	﹣	-0.0582722	0.575186	﹣	-0.242588	0.0259392	﹣	-0.0311835	0.766966	﹣	-0.339321	0.00122947	﹣	-0.154629	0.1672
		﹣	-0.224139	0.04804	M12	﹣	-0.0830981	0.442767	﹣	-0.219528	0.0417592	﹣	-0.0839585	0.44175	﹣	-0.141869	0.201892	﹣	-0.139618	0.205608	﹣	-0.0922193	0.40846
		﹣	-0.350548	0.00177344	M14	﹣	-0.177364	0.105607	﹣	-0.232828	0.0319309	﹣	-0.0602648	0.571049	﹣	-0.196411	0.0730144	﹣	-0.152062	0.171615	﹣	-0.0923391	0.40846
		﹣	-0.283306	0.0121383	M15	﹣	-0.170992	0.119505	﹢	0.00602639	0.948583	﹢	0.0987779	0.395555	﹣	-0.0106515	0.917751	﹢	0.0969746	0.402676	﹢	0.0534532	0.606362
		﹣	-0.248154	0.0260008	M16	﹣	-0.0769449	0.480851	﹣	-0.194654	0.075092	﹢	0.0761249	0.481514	﹣	-0.0943971	0.40846	﹣	-0.0203738	0.851044	﹣	-0.100559	0.391824
		﹣	-0.268716	0.016688	M18	﹣	-0.110804	0.341968	﹣	-0.243817	0.0256382	﹢	0.0368014	0.734437	﹣	-0.149176	0.180173	﹣	-0.059572	0.571049	﹣	-0.0917376	0.40846
	CAG11	﹢	0.234384	0.0364632	M5	﹢	0.356614	0.000658744	﹢	0.146455	0.188356	﹢	0.238852	0.0277317	﹢	0.166767	0.130175	﹢	0.246828	0.0238915	﹢	0.224256	0.0369888
		﹣	-0.27829	0.0138984	M8	﹣	-0.276513	0.00970817	﹣	-0.226471	0.0361925	﹣	-0.459148	3.45745e-06	﹣	-0.341942	0.00115966	﹣	-0.337476	0.00126091	﹣	-0.180764	0.0986115
		﹣	-0.25102	0.0241314	M9	﹣	-0.422682	2.78205e-05	﹣	-0.23611	0.0295069	﹣	-0.539309	1.26992e-08	﹣	-0.281179	0.00886302	﹣	-0.459521	3.45745e-06	﹣	-0.306001	0.00407826
		﹣	-0.329902	0.00396265	M10	﹣	-0.388823	0.000177039	﹣	-0.127145	0.257875	﹣	-0.366959	0.000456865	﹣	-0.191563	0.0785412	﹣	-0.365494	0.000456865	﹣	-0.275875	0.00970817
		﹣	-0.273522	0.0155566	M11	﹣	-0.308124	0.00391839	﹣	-0.0582722	0.575186	﹣	-0.242588	0.0259392	﹣	-0.0311835	0.766966	﹣	-0.339321	0.00122947	﹣	-0.154629	0.1672
		﹣	-0.305726	0.00629885	M14	﹣	-0.177364	0.105607	﹣	-0.232828	0.0319309	﹣	-0.0602648	0.571049	﹣	-0.196411	0.0730144	﹣	-0.152062	0.171615	﹣	-0.0923391	0.40846
	Shannon-index	﹣	-0.273189	0.0155566	M8	﹣	-0.276513	0.00970817	﹣	-0.226471	0.0361925	﹣	-0.459148	3.45745e-06	﹣	-0.341942	0.00115966	﹣	-0.337476	0.00126091	﹣	-0.180764	0.0986115
		﹣	-0.27204	0.0158358	M10	﹣	-0.388823	0.000177039	﹣	-0.127145	0.257875	﹣	-0.366959	0.000456865	﹣	-0.191563	0.0785412	﹣	-0.365494	0.000456865	﹣	-0.275875	0.00970817
		﹣	-0.242697	0.0306647	M12	﹣	-0.0830981	0.442767	﹣	-0.219528	0.0417592	﹣	-0.0839585	0.44175	﹣	-0.141869	0.201892	﹣	-0.139618	0.205608	﹣	-0.0922193	0.40846
		﹣	-0.292293	0.00930121	M14	﹣	-0.177364	0.105607	﹣	-0.232828	0.0319309	﹣	-0.0602648	0.571049	﹣	-0.196411	0.0730144	﹣	-0.152062	0.171615	﹣	-0.0923391	0.40846
		﹣	-0.273425	0.0155566	M18	﹣	-0.110804	0.341968	﹣	-0.243817	0.0256382	﹢	0.0368014	0.734437	﹣	-0.149176	0.180173	﹣	-0.059572	0.571049	﹣	-0.0917376	0.40846

## Sheet: Supplementary Table 7
Supplementary Table 7. Key serum metabolites responsible for distinguishing SCZ patients from HCs.
Marker names	Class	Sub.class	Metabolic pathway	VIP	FDR	Fold change	Pearson'r with Shannon index	P-value
Cholic acid	Steroids and steroid derivatives	Bile acids, alcohols and derivatives	bile acid biosynthesis	2.74971	5.89434e-12	0.396632	-0.211	0.0206826
4,8 Dimethylnonanoyl carnitine	Fatty Acyls	Fatty acid esters	UNKNOW	2.17557	3.85871e-07	0.333144	-0.0384069	0.677061
3-Hydroxycapric acid	Hydroxy acids and derivatives	Medium-chain hydroxy acids and derivatives	UNKNOW	2.39041	2.2872e-07	0.561468	-0.197	0.0313997
Prostaglandin A2	Fatty Acyls	Fatty acids and conjugates	Arachidonic acid metabolism	2.4269	4.38876e-09	0.24427	-0.222	0.0145971
PE(22:6(4Z,7Z,10Z,13Z,16Z,19Z)/P-18:1(11Z))	Glycerophospholipids	Glycerophosphoethanolamines	Glycerophospholipid metabolism	2.61292	2.19289e-18	0.551358	-0.262	0.00384784
PC(P-18:1(11Z)/22:5(4Z,7Z,10Z,13Z,16Z))	Glycerophospholipids	Glycerophosphocholines	Glycerophospholipid metabolism	2.61473	6.76903e-17	0.666006	-0.206	0.0242316
PE(20:4(8Z,11Z,14Z,17Z)/P-18:1(11Z))	Glycerophospholipids	Glycerophosphoethanolamines	Glycerophospholipid metabolism	2.6328	2.44078e-13	0.582422	-0.278	0.00212443
